# Supplementary material for: A new species of Laophontella Thompson IC & Scott A, 1903 (Copepoda, Harpacticoida, Tetragonicipitidae) from Korea, with notes on copepodid V stage
Source: Zookeys. 2026 Jun 9;1281:291–319. doi: 10.3897/zookeys.1281.192788 (PMC13273355; doi:10.3897/zookeys.1281.192788)
Supplement: XML Treatment for Laophontella changi [file zookeys.1281.192788-treatment1.xml]

<!DOCTYPE tp:taxon-treatment
  PUBLIC "-//TaxonX//DTD Taxonomic Treatment Publishing DTD v0 20100105//EN" "tax-treatment-NSO.dtd">
<tp:taxon-treatment xmlns:tp="http://www.plazi.org/taxpub"><tp:treatment-meta><kwd-group><label>Taxon classification</label><kwd>
              <named-content content-type="kingdom">Animalia</named-content>
            </kwd><kwd>
              <named-content content-type="order">Harpacticoida</named-content>
            </kwd><kwd>
              <named-content content-type="family">Tetragonicipitidae</named-content>
            </kwd></kwd-group><mixed-citation publication-type="journal"><person-group><name><surname>Seo</surname><given-names>Jihye</given-names></name><name><surname>Cho</surname><given-names>Kyuhee</given-names></name><name><surname>Lee</surname><given-names>Jimin</given-names></name></person-group><article-title>A new species of <italic><tp:taxon-name><tp:taxon-name-part taxon-name-part-type="genus" reg="Laophontella">Laophontella</tp:taxon-name-part></tp:taxon-name></italic> Thompson IC &amp; Scott A, 1903 (<tp:taxon-name><tp:taxon-name-part taxon-name-part-type="class" reg="Copepoda">Copepoda</tp:taxon-name-part></tp:taxon-name>, <tp:taxon-name><tp:taxon-name-part taxon-name-part-type="order" reg="Harpacticoida">Harpacticoida</tp:taxon-name-part></tp:taxon-name>, <tp:taxon-name><tp:taxon-name-part taxon-name-part-type="family" reg="Tetragonicipitidae">Tetragonicipitidae</tp:taxon-name-part></tp:taxon-name>) from Korea, with notes on copepodid V stage</article-title><source>Zookeys</source><day>09</day><month>06</month><year>2026</year><volume>1281</volume><fpage>291</fpage><lpage>319</lpage><pub-id pub-id-type="doi">10.3897/zookeys.1281.192788</pub-id></mixed-citation></tp:treatment-meta><tp:nomenclature><tp:taxon-name><object-id xmlns:xlink="http://www.w3.org/1999/xlink" content-type="arpha" xlink:type="simple">B98B7AD1-4D05-5401-9543-BA444B4613B7</object-id>
                		<tp:taxon-name-part taxon-name-part-type="genus" reg="Laophontella">Laophontella</tp:taxon-name-part> <tp:taxon-name-part taxon-name-part-type="species" reg="changi">changi</tp:taxon-name-part>
                	
                		<object-id xmlns:xlink="http://www.w3.org/1999/xlink" content-type="zoobank" xlink:type="simple">https://zoobank.org/B861FC33-4DDC-4C08-A3C9-9A80F09A7903</object-id>
                	</tp:taxon-name><tp:taxon-status xmlns:xlink="http://www.w3.org/1999/xlink" xlink:type="simple">sp. nov.</tp:taxon-status><xref ref-type="fig" rid="F2">Figs 2</xref><xref ref-type="fig" rid="F3">, 3</xref><xref ref-type="fig" rid="F4">, 4</xref><xref ref-type="fig" rid="F5">, 5</xref><xref ref-type="fig" rid="F6">, 6</xref><xref ref-type="fig" rid="F7">, 7</xref><xref ref-type="fig" rid="F8">, 8</xref><xref ref-type="fig" rid="F9">, 9</xref><xref ref-type="fig" rid="F10">, 10</xref><xref ref-type="fig" rid="F11">, 11</xref><xref ref-type="fig" rid="F12">, 12</xref><xref ref-type="fig" rid="F13">, 13</xref><xref ref-type="fig" rid="F14">, 14</xref></tp:nomenclature><tp:treatment-sec sec-type="Type locality"><title>Type locality.</title><p>Gwangot (<named-content xmlns:xlink="http://www.w3.org/1999/xlink" content-type="dwc:verbatimCoordinates" xlink:type="simple">33°33'10.37"N, 126°38'35.60"E</named-content>), Jeju Island, Korea.</p></tp:treatment-sec><tp:treatment-sec sec-type="Type material"><title>Type material.</title><p><bold><italic>Holotype</italic></bold>. • One adult ♀ (<abbrev xmlns:xlink="http://www.w3.org/1999/xlink" content-type="institution" xlink:title="National Marine Biodiversity Institute of Korea" xlink:type="simple">MABIK</abbrev> CR00261201), preserved in a vial with 80% ethanol, collected from the type locality, 25 May 2024, by K Cho and JH Shin. <bold><italic>Allotype</italic></bold>. • One adult ♂ (<abbrev xmlns:xlink="http://www.w3.org/1999/xlink" content-type="institution" xlink:title="National Marine Biodiversity Institute of Korea" xlink:type="simple">MABIK</abbrev> CR00261202), preserved in a vial with 80% ethanol, collection data as in holotype. <bold><italic>Paratypes</italic></bold>. • Two adult ♀♀ (<abbrev xmlns:xlink="http://www.w3.org/1999/xlink" content-type="institution" xlink:title="National Marine Biodiversity Institute of Korea" xlink:type="simple">MABIK</abbrev> CR00261203, 261205) and one adult ♀ (<abbrev xmlns:xlink="http://www.w3.org/1999/xlink" content-type="institution" xlink:title="Marine Interstitial Fauna Resources Bank" xlink:type="simple">MInRB</abbrev>-Hr108-S001), each dissected and mounted on three H-S slides; • two adult ♂♂ (<abbrev xmlns:xlink="http://www.w3.org/1999/xlink" content-type="institution" xlink:title="National Marine Biodiversity Institute of Korea" xlink:type="simple">MABIK</abbrev> CR00261204, 261206) and one adult ♂ (<abbrev xmlns:xlink="http://www.w3.org/1999/xlink" content-type="institution" xlink:title="Marine Interstitial Fauna Resources Bank" xlink:type="simple">MInRB</abbrev>-Hr108-S003), each dissected and mounted on three H-S slides; • five adult ♀♀ and five adult ♂♂ on a stub for <abbrev xmlns:xlink="http://www.w3.org/1999/xlink" xlink:title="scanning electron microscope" xlink:type="simple">SEM</abbrev>; • two <abbrev xmlns:xlink="http://www.w3.org/1999/xlink" xlink:title="copepodid V" xlink:type="simple">CV</abbrev> ♀♀ (<abbrev xmlns:xlink="http://www.w3.org/1999/xlink" content-type="institution" xlink:title="National Marine Biodiversity Institute of Korea" xlink:type="simple">MABIK</abbrev> CR00261207, 261209) and one <abbrev xmlns:xlink="http://www.w3.org/1999/xlink" xlink:title="copepodid V" xlink:type="simple">CV</abbrev> ♀ (<abbrev xmlns:xlink="http://www.w3.org/1999/xlink" content-type="institution" xlink:title="Marine Interstitial Fauna Resources Bank" xlink:type="simple">MInRB</abbrev>-Hr108-S007), each dissected and mounted on three H-S slides; • two <abbrev xmlns:xlink="http://www.w3.org/1999/xlink" xlink:title="copepodid V" xlink:type="simple">CV</abbrev> ♂♂ (<abbrev xmlns:xlink="http://www.w3.org/1999/xlink" content-type="institution" xlink:title="National Marine Biodiversity Institute of Korea" xlink:type="simple">MABIK</abbrev> CR00261208, 261210) and one <abbrev xmlns:xlink="http://www.w3.org/1999/xlink" xlink:title="copepodid V" xlink:type="simple">CV</abbrev> ♂ (<abbrev xmlns:xlink="http://www.w3.org/1999/xlink" content-type="institution" xlink:title="Marine Interstitial Fauna Resources Bank" xlink:type="simple">MInRB</abbrev>-Hr108-S009), each dissected and mounted on three H-S slides; • five <abbrev xmlns:xlink="http://www.w3.org/1999/xlink" xlink:title="copepodid V" xlink:type="simple">CV</abbrev> ♀♀ and three <abbrev xmlns:xlink="http://www.w3.org/1999/xlink" xlink:title="copepodid V" xlink:type="simple">CV</abbrev> ♂♂ on a stub for <abbrev xmlns:xlink="http://www.w3.org/1999/xlink" xlink:title="scanning electron microscope" xlink:type="simple">SEM</abbrev>. Collection data as in holotype.</p></tp:treatment-sec><tp:treatment-sec sec-type="Other material examined"><title>Other material examined.</title><p>• One adult ♀ (<abbrev xmlns:xlink="http://www.w3.org/1999/xlink" content-type="institution" xlink:title="Marine Interstitial Fauna Resources Bank" xlink:type="simple">MInRB</abbrev>-Hr108-L001) and one adult ♂ (<abbrev xmlns:xlink="http://www.w3.org/1999/xlink" content-type="institution" xlink:title="Marine Interstitial Fauna Resources Bank" xlink:type="simple">MInRB</abbrev>-Hr108-L002), preserved in a vial with 80% ethanol, collected near Deuksaenggot Lighthouse (<named-content xmlns:xlink="http://www.w3.org/1999/xlink" content-type="dwc:verbatimCoordinates" xlink:type="simple">33°31'29.41"N, 126°57'11.24"E</named-content>), Udo Islet, Jeju Island, 31 July 2024, by J Lee, K Cho, and JH Shin; • one adult ♀ (<abbrev xmlns:xlink="http://www.w3.org/1999/xlink" content-type="institution" xlink:title="Marine Interstitial Fauna Resources Bank" xlink:type="simple">MInRB</abbrev>-Hr108-L003) and one adult ♂ (<abbrev xmlns:xlink="http://www.w3.org/1999/xlink" content-type="institution" xlink:title="Marine Interstitial Fauna Resources Bank" xlink:type="simple">MInRB</abbrev>-Hr108-L004), preserved in a vial with 80% ethanol, collected from Janghang port (<named-content xmlns:xlink="http://www.w3.org/1999/xlink" content-type="dwc:verbatimCoordinates" xlink:type="simple">34°59'38.00"N, 128°26'12.00"E</named-content>), Goseong, 24 May 2020, by JG Kim; • one adult ♂ (<abbrev xmlns:xlink="http://www.w3.org/1999/xlink" content-type="institution" xlink:title="Marine Interstitial Fauna Resources Bank" xlink:type="simple">MInRB</abbrev>-Hr108-L005), preserved in a vial with 80% ethanol, collected from Daenari port (<named-content xmlns:xlink="http://www.w3.org/1999/xlink" content-type="dwc:verbatimCoordinates" xlink:type="simple">37°00'22.15"N, 129°25'02.37"E</named-content>), Uljin, 24 July 2024, by J Lee, K Cho, and JH Shin; • one adult ♀ (<abbrev xmlns:xlink="http://www.w3.org/1999/xlink" content-type="institution" xlink:title="Marine Interstitial Fauna Resources Bank" xlink:type="simple">MInRB</abbrev>-Hr108-L006), preserved in a vial with 80% ethanol, collected from Mulgol (<named-content xmlns:xlink="http://www.w3.org/1999/xlink" content-type="dwc:verbatimCoordinates" xlink:type="simple">37°14'35.16"N, 131°51'51.37"E</named-content>), West Islet, Dokdo Island, 27 May 2015, by HS Rho and JH Lee.</p></tp:treatment-sec><tp:treatment-sec sec-type="Differential diagnosis"><title>Differential diagnosis.</title><p>In the female, a distinctly seven-segmented antennule, a ventral cuticular expansion with an undulating edge on the first free abdominal somite, caudal rami with a C-shaped proximal dorsolateral expansion and auriform lateral elevation, and a markedly elongate inner seta on <abbrev xmlns:xlink="http://www.w3.org/1999/xlink" xlink:title="fourth thoracopods" xlink:type="simple">P4</abbrev><abbrev xmlns:xlink="http://www.w3.org/1999/xlink" xlink:title="exopod" xlink:type="simple">exp</abbrev>-2, ~ 2× as long as <abbrev xmlns:xlink="http://www.w3.org/1999/xlink" xlink:title="exopod" xlink:type="simple">exp</abbrev>-2. In the male, a long inner seta on <abbrev xmlns:xlink="http://www.w3.org/1999/xlink" xlink:title="second thoracopods" xlink:type="simple">P2</abbrev><abbrev xmlns:xlink="http://www.w3.org/1999/xlink" xlink:title="endopod" xlink:type="simple">enp</abbrev>-2 and a hoe-shaped outer spine on <abbrev xmlns:xlink="http://www.w3.org/1999/xlink" xlink:title="third thoracopods" xlink:type="simple">P3</abbrev><abbrev xmlns:xlink="http://www.w3.org/1999/xlink" xlink:title="endopod" xlink:type="simple">enp</abbrev>-2.</p></tp:treatment-sec><tp:treatment-sec sec-type="Description"><title>Description.</title><p><bold>Adult female</bold>. Body length (holotype, measured in lateral view from anterior margin of rostrum to posterior margin of caudal rami) 1.07 mm (range: 1.07–1.19 mm, <italic>n</italic> = 12). Habitus (Figs <xref ref-type="fig" rid="F2">2A</xref>, <xref ref-type="fig" rid="F12">12A</xref>) subcylindrical, gradually tapering posteriorly; integument strongly chitinized. Prosome (Fig. <xref ref-type="fig" rid="F2">2A</xref>) slightly shorter than urosome, comprising the cephalothorax (cephalosome completely fused with first pedigerous somite) and three free pedigerous somites. Each somite bearing a pair of pointed posterolateral processes, decreasing in size towards posterior somite; posterior margin finely serrated due to surface ornamentation. Cephalothorax (Figs <xref ref-type="fig" rid="F2">2A</xref>, <xref ref-type="fig" rid="F12">12B</xref>) rectangular, slightly longer than wide, occupying ~ 34% of body length (measured excluding posterolateral process); dorsal surface covered with numerous, well-defined cuticular pores of various sizes, together with integumental pores and sensilla as figured. Surface of free prosomites with numerous cuticular pits and scattered denticles. <abbrev xmlns:xlink="http://www.w3.org/1999/xlink" xlink:title="second thoracopods" xlink:type="simple">P2</abbrev>-bearing somite with pointed posterolateral processes as long as those on cephalothorax. <abbrev xmlns:xlink="http://www.w3.org/1999/xlink" xlink:title="third thoracopods" xlink:type="simple">P3</abbrev>- and <abbrev xmlns:xlink="http://www.w3.org/1999/xlink" xlink:title="fourth thoracopods" xlink:type="simple">P4</abbrev>-bearing somites with relatively short posterolateral processes.</p><fig id="F2" position="float" orientation="portrait"><object-id xmlns:xlink="http://www.w3.org/1999/xlink" content-type="doi" xlink:type="simple">10.3897/zookeys.1281.192788.figure2</object-id><object-id xmlns:xlink="http://www.w3.org/1999/xlink" content-type="arpha" xlink:type="simple">D4325075-19F2-53FC-9FD0-288669211BA1</object-id><label>Figure 2.</label><caption><p><italic><tp:taxon-name><tp:taxon-name-part taxon-name-part-type="genus" reg="Laophontella">Laophontella</tp:taxon-name-part> <tp:taxon-name-part taxon-name-part-type="species" reg="changi">changi</tp:taxon-name-part></tp:taxon-name></italic> sp. nov., holotype (<abbrev xmlns:xlink="http://www.w3.org/1999/xlink" content-type="institution" xlink:title="National Marine Biodiversity Institute of Korea" xlink:type="simple">MABIK</abbrev> CR00261201), adult female. <bold>A</bold>. Habitus, dorsal. Paratype (<abbrev xmlns:xlink="http://www.w3.org/1999/xlink" content-type="institution" xlink:title="National Marine Biodiversity Institute of Korea" xlink:type="simple">MABIK</abbrev> CR00261205), adult female: <bold>B</bold>. Urosome, ventral; <bold>C</bold>. Genital field.</p></caption><graphic xmlns:xlink="http://www.w3.org/1999/xlink" xlink:href="zookeys-1281-291_article-192788__-g002.jpg" id="oo_1674785.jpg" position="float" orientation="portrait" xlink:type="simple"><uri content-type="original_file" xlink:type="simple">https://binary.pensoft.net/fig/1674785</uri></graphic></fig></tp:treatment-sec><tp:treatment-sec sec-type="Urosome"><title>
            <italic>Urosome</italic>
          </title><p>(Figs <xref ref-type="fig" rid="F2">2A</xref>, <xref ref-type="fig" rid="F2">2B</xref>, <xref ref-type="fig" rid="F12">12C</xref>) comprising <abbrev xmlns:xlink="http://www.w3.org/1999/xlink" xlink:title="fifth thoracopods" xlink:type="simple">P5</abbrev>-bearing somite, genital double-somite, and three free abdominal somites; dorsal surface ornamented with several sensilla, minute pits, and scattered denticles. Dorsal posterior margins of somites finely serrated due to surface ornamentation. Genital somite and first abdominal somite fused, forming genital double-somite; original segmentation marked by distinct dorsolateral surface ridge and two pairs of small lateral projections, the latter causing the lateral margins to appear partially separated; ventral surface with a pair of pores; ventral distal margin with a fringe of long setules (Fig. <xref ref-type="fig" rid="F2">2B</xref>). Genital field (Fig. <xref ref-type="fig" rid="F2">2C</xref>) located medially on anterior half of genital double-somite, with a copulatory pore, and the area surrounding the pore slightly protruding on both sides. P6 (Fig. <xref ref-type="fig" rid="F2">2C</xref>) represented by a small segment bearing one outer naked and two apical setae, the inner one unipinnate. First free abdominal somite (Figs <xref ref-type="fig" rid="F2">2A</xref>, <xref ref-type="fig" rid="F2">2B</xref>, <xref ref-type="fig" rid="F12">12C</xref>) with distal margin distinctly flared and slightly expanded laterally; with a ventral cuticular expansion bearing an undulating edge (indicated by arrowhead in Figs <xref ref-type="fig" rid="F2">2B</xref>, <xref ref-type="fig" rid="F12">12C</xref>). Second free abdominal somite (Figs <xref ref-type="fig" rid="F2">2A</xref>, <xref ref-type="fig" rid="F2">2B</xref>, <xref ref-type="fig" rid="F12">12C</xref>) smaller than the first dorsally; ventral margin finely serrated due to surface ornamentation. Anal somite (Figs <xref ref-type="fig" rid="F2">2A</xref>, <xref ref-type="fig" rid="F2">2B</xref>, <xref ref-type="fig" rid="F7">7A</xref>, <xref ref-type="fig" rid="F7">7B</xref>, <xref ref-type="fig" rid="F12">12C</xref>) laterally expanded, with prominently rounded lateral margins, shorter than maximum width; posteroventral margin serrated due to surface ornamentation (Figs <xref ref-type="fig" rid="F7">7A</xref>, <xref ref-type="fig" rid="F13">13B</xref>); dorsal surface with one pair of sensilla, two pairs of lateral pores, one pair of ventral pores, and prominent posterolateral processes. Anal operculum ornamented with fine spinules.</p><p><bold><italic>Caudal rami</italic></bold> (Figs <xref ref-type="fig" rid="F2">2A</xref>, <xref ref-type="fig" rid="F2">2B</xref>, <xref ref-type="fig" rid="F7">7A</xref>, <xref ref-type="fig" rid="F7">7B</xref>, <xref ref-type="fig" rid="F13">13A–C</xref>) ~ 1.6× as long as maximum width; proximal dorsolateral region distinctly expanded (C-shaped in lateral view, indicated by ‘a’ in Figs <xref ref-type="fig" rid="F7">7A</xref>, <xref ref-type="fig" rid="F7">7B</xref>, <xref ref-type="fig" rid="F13">13A</xref>, <xref ref-type="fig" rid="F13">13C</xref>); lateral margin with a broad auriform lateral elevation (indicated by ‘b’ in Figs <xref ref-type="fig" rid="F7">7A</xref>, <xref ref-type="fig" rid="F7">7B</xref>, <xref ref-type="fig" rid="F13">13A–C</xref>); with a pronounced ventrolateral bulge extending from proximal region toward insertion of seta III, bulge interrupted medially to form a short acute projection; inner margin distinctly concave. Surface covered with numerous denticles and scattered pits; with three pores, one each on dorsal, ventral, and lateral surfaces; with seven setae: ventrolateral setae I and II inserted in proximal third of the ramus, the former strongly reduced, the latter 4× the length of seta I; seta III near the distal outer corner, slightly longer than seta II; terminal setae IV and VI short, reduced; seta IV basally fused with seta V; seta V well-developed, longest, ~ 5× as long as seta II; seta VII tri-articulate, arising dorsally at distal ~ 1/6 of the ramus length.</p><p><bold><italic>Rostrum</italic></bold> (Fig. <xref ref-type="fig" rid="F2">2A</xref>) broad, completely fused to the cephalothorax, with a pair of apicolateral sensilla. Integumental ornamentation similar to that of the dorsal surface of cephalothorax.</p><p><bold><italic>Antennule</italic></bold> (Fig. <xref ref-type="fig" rid="F3">3A</xref>) seven-segmented. First segment longest, with a bent process at distal ~ 1/3 of inner margin and a tube pore (indicated by arrowhead in Fig. <xref ref-type="fig" rid="F3">3A</xref>). Second segment half as long as first segment, bearing an aesthetasc fused to a naked seta on the distal inner process. Fifth segment shortest. Seventh segment distally with a small aesthetasc fused to two naked setae. Armature formula: 1-[10], 2-[11 + (1 + <abbrev xmlns:xlink="http://www.w3.org/1999/xlink" xlink:title="aesthetasc" xlink:type="simple">ae</abbrev>)], 3-[2], 4-[3], 5-[2], 6-[2], 7-[5 + acrothek].</p><fig id="F3" position="float" orientation="portrait"><object-id xmlns:xlink="http://www.w3.org/1999/xlink" content-type="doi" xlink:type="simple">10.3897/zookeys.1281.192788.figure3</object-id><object-id xmlns:xlink="http://www.w3.org/1999/xlink" content-type="arpha" xlink:type="simple">2C5388F2-3B0B-58FB-936F-09C00BACEF68</object-id><label>Figure 3.</label><caption><p><italic><tp:taxon-name><tp:taxon-name-part taxon-name-part-type="genus" reg="Laophontella">Laophontella</tp:taxon-name-part> <tp:taxon-name-part taxon-name-part-type="species" reg="changi">changi</tp:taxon-name-part></tp:taxon-name></italic> sp. nov., paratype (<abbrev xmlns:xlink="http://www.w3.org/1999/xlink" content-type="institution" xlink:title="National Marine Biodiversity Institute of Korea" xlink:type="simple">MABIK</abbrev> CR00261205), adult female. <bold>A</bold>. Antennule; <bold>B</bold>. Antenna; <bold>C</bold>. Mandible; <bold>D</bold>. Maxillule; <bold>E</bold>. Maxilla; <bold>F</bold>. Maxilliped.</p></caption><graphic xmlns:xlink="http://www.w3.org/1999/xlink" xlink:href="zookeys-1281-291_article-192788__-g003.jpg" id="oo_1674786.jpg" position="float" orientation="portrait" xlink:type="simple"><uri content-type="original_file" xlink:type="simple">https://binary.pensoft.net/fig/1674786</uri></graphic></fig><p><bold><italic>Antenna</italic></bold> (Fig. <xref ref-type="fig" rid="F3">3B</xref>). Coxa small and unornamented. Basis elongate, ornamented with several minute inner spinules. Endopod two-segmented; proximal segment slightly shorter than basis, anteriorly partially fused to basis, bearing one abexopodal seta at mid-inner margin; distal segment slightly longer than basis, ornamented with several rows of minute spinules, two outer subdistal hyaline frills, and one distal tube pore; with following armature: laterally two setae and two spines; distally one spine, four geniculate, and two naked setae, the two outermost distal setae basally fused. Exopod arising distally on basis, one-segmented, with one lateral and two distal setae; outermost distal seta basally fused to segment and distally spinulose.</p><p><bold><italic>Mandible</italic></bold> (Fig. <xref ref-type="fig" rid="F3">3C</xref>). Coxa long, bearing a fin-like process; gnathobase well-developed, with two blunt teeth, several uni- and multi-cuspidate teeth, and one pinnate seta. Palp biramous, consisting of basis, two-segmented exopod, and one-segmented endopod. Basis elongated, gradually widening distally, with three pinnate setae, and ornamented with two rows of spinules and several setules on anterior surface. Exopod shorter than endopod; proximal segment with two naked setae; distal segment smaller than proximal segment, with four naked setae (one subdistal and three terminal). Endopod one-segmented, with two lateral (one pinnate and one naked) and seven terminal setae.</p><p><bold><italic>Maxillule</italic></bold> (Fig. <xref ref-type="fig" rid="F3">3D</xref>). Praecoxa ornamented with outer setules; arthrite well-developed, with two juxtaposed anterior naked setae, eight distal spines, one distal naked, one subdistal pinnate, and two posterior pinnate setae; posterior surface with several spinules. Coxa with anterior outer setules and posterior inner spinules; coxal epipodite represented by one bipinnate seta; coxal endite cylindrical, with two naked and four pinnate setae, and a row of anterior spinules. Basis with a row of anterior spinules, and with eight setae. Exopod one-segmented, with inner setules and three distal plumose setae. Endopod one-segmented, with outer setules and four setae.</p><p><bold><italic>Maxilla</italic></bold> (Fig. <xref ref-type="fig" rid="F3">3E</xref>). Syncoxa large, ornamented with a row of spinules and a row of setules along outer margin, and two rows of denticles on anterior surface; with three endites: proximal endite bilobed, proximal lobe with one naked and two pinnate setae, the anterior seta basally fused to lobe, distal lobe with one pinnate seta; middle and distal endites each with three pinnate setae; each endite ornamented posteriorly with a row of spinules. Allobasis drawn out into a curved claw, with one spinulose and three naked setae distally (one short and two long), and one long naked seta proximally. Endopod two-segmented; proximal segment with one pinnate and two naked setae, one of these latter very short; distal segment with four naked setae.</p><p><bold><italic>Maxilliped</italic></bold> (Fig. <xref ref-type="fig" rid="F3">3F</xref>) subchelate, comprising syncoxa, basis, and one-segmented endopod. Syncoxa elongate, ornamented anteriorly and posteriorly with rows of various-sized spinules, and with three bipinnate setae on distal inner corner. Basis longer than syncoxa, with two bipinnate setae at mid-inner margin. Endopod with a claw bearing a row of minute spinules along distal half of inner concave margin, and with one unipinnate and two naked setae, one of these latter very short.</p><p><bold><italic>P1</italic></bold> (Fig. <xref ref-type="fig" rid="F4">4A</xref>). Intercoxal sclerite small, subrectangular. Coxa large, laterally elongate; anterior surface with reticulate sculpture and several denticles; a proximal row of setules near outer margin, several distal rows of spinules and a pore near the basis. Basis much smaller than coxa, articulated to inner margin of coxa, with one inner bipinnate and one outer plumose seta. Exopod three-segmented, each segment with outer marginal and posterior spinules; <abbrev xmlns:xlink="http://www.w3.org/1999/xlink" xlink:title="exopod" xlink:type="simple">exp</abbrev>-1 without inner setules and with one outer bipinnate seta; <abbrev xmlns:xlink="http://www.w3.org/1999/xlink" xlink:title="exopod" xlink:type="simple">exp</abbrev>-2 with inner setules and one outer geniculate unipinnate seta; <abbrev xmlns:xlink="http://www.w3.org/1999/xlink" xlink:title="exopod" xlink:type="simple">exp</abbrev>-3 with inner setules, one outer tube pore, and four geniculate unipinnate setae (two outer and two distal). Endopod two-segmented, both segments with posterior spinules; <abbrev xmlns:xlink="http://www.w3.org/1999/xlink" xlink:title="endopod" xlink:type="simple">enp</abbrev>-1 with inner setules, outer spinules, and one inner plumose seta; <abbrev xmlns:xlink="http://www.w3.org/1999/xlink" xlink:title="endopod" xlink:type="simple">enp</abbrev>-2 with inner and outer setules, and two distal geniculate unipinnate setae.</p><fig id="F4" position="float" orientation="portrait"><object-id xmlns:xlink="http://www.w3.org/1999/xlink" content-type="doi" xlink:type="simple">10.3897/zookeys.1281.192788.figure4</object-id><object-id xmlns:xlink="http://www.w3.org/1999/xlink" content-type="arpha" xlink:type="simple">63D7AE65-4DAF-5C6F-8FA8-FC422319378D</object-id><label>Figure 4.</label><caption><p><italic><tp:taxon-name><tp:taxon-name-part taxon-name-part-type="genus" reg="Laophontella">Laophontella</tp:taxon-name-part> <tp:taxon-name-part taxon-name-part-type="species" reg="changi">changi</tp:taxon-name-part></tp:taxon-name></italic> sp. nov., paratype (<abbrev xmlns:xlink="http://www.w3.org/1999/xlink" content-type="institution" xlink:title="National Marine Biodiversity Institute of Korea" xlink:type="simple">MABIK</abbrev> CR00261205), adult female. <bold>A</bold>. P1, anterior; <bold>B</bold>. <abbrev xmlns:xlink="http://www.w3.org/1999/xlink" xlink:title="second thoracopods" xlink:type="simple">P2</abbrev>, anterior; <bold>C</bold>. <abbrev xmlns:xlink="http://www.w3.org/1999/xlink" xlink:title="third thoracopods" xlink:type="simple">P3</abbrev>, anterior; <bold>D</bold>. <abbrev xmlns:xlink="http://www.w3.org/1999/xlink" xlink:title="fourth thoracopods" xlink:type="simple">P4</abbrev>, anterior; <bold>E</bold>. <abbrev xmlns:xlink="http://www.w3.org/1999/xlink" xlink:title="fifth thoracopods" xlink:type="simple">P5</abbrev>, anterior; <bold>F</bold>. Distal margin of <abbrev xmlns:xlink="http://www.w3.org/1999/xlink" xlink:title="fifth thoracopods" xlink:type="simple">P5</abbrev>.</p></caption><graphic xmlns:xlink="http://www.w3.org/1999/xlink" xlink:href="zookeys-1281-291_article-192788__-g004.jpg" id="oo_1674787.jpg" position="float" orientation="portrait" xlink:type="simple"><uri content-type="original_file" xlink:type="simple">https://binary.pensoft.net/fig/1674787</uri></graphic></fig><p><bold><italic><abbrev xmlns:xlink="http://www.w3.org/1999/xlink" xlink:title="second thoracopods" xlink:type="simple">P2</abbrev></italic></bold> (Fig. <xref ref-type="fig" rid="F4">4B</xref>). Intercoxal sclerite subrectangular. Coxa rectangular, ornamented with a reticulate pattern on anterior surface, with spinules along outer margin. Basis smaller than coxa and laterally wider than that of P1; anterior surface with an acute inner projection, and with one pore near outer basal naked seta; distal margin with a minute acute projection between rami. Exopod three-segmented, each segment with outer marginal and posterior spinules; <abbrev xmlns:xlink="http://www.w3.org/1999/xlink" xlink:title="exopod" xlink:type="simple">exp</abbrev>-1 with inner setules, a large distal hyaline frill, and one outer bipinnate spine; <abbrev xmlns:xlink="http://www.w3.org/1999/xlink" xlink:title="exopod" xlink:type="simple">exp</abbrev>-2 with inner setules, a large distal hyaline frill, one outer bipinnate spine, and one inner plumose seta; <abbrev xmlns:xlink="http://www.w3.org/1999/xlink" xlink:title="exopod" xlink:type="simple">exp</abbrev>-3 with one anterodistal pore, two outer bipinnate and one apical bipinnate spine, one apical bipinnate, and two inner plumose setae. Endopod two-segmented; <abbrev xmlns:xlink="http://www.w3.org/1999/xlink" xlink:title="endopod" xlink:type="simple">enp</abbrev>-1 with inner setules and outer spinules, bearing one thick inner seta, unilaterally pectinate distally; <abbrev xmlns:xlink="http://www.w3.org/1999/xlink" xlink:title="endopod" xlink:type="simple">enp</abbrev>-2 with inner and outer setules, and posterior spinules, bearing two bipinnate (one outer and one apical) and one apical plumose seta.</p><p><bold><italic><abbrev xmlns:xlink="http://www.w3.org/1999/xlink" xlink:title="third thoracopods" xlink:type="simple">P3</abbrev></italic></bold> (Fig. <xref ref-type="fig" rid="F4">4C</xref>). Intercoxal sclerite trapezoidal. Coxa as in <abbrev xmlns:xlink="http://www.w3.org/1999/xlink" xlink:title="second thoracopods" xlink:type="simple">P2</abbrev>. Basis as in <abbrev xmlns:xlink="http://www.w3.org/1999/xlink" xlink:title="second thoracopods" xlink:type="simple">P2</abbrev>, except with two larger projections on the distal margin. Exopod as in <abbrev xmlns:xlink="http://www.w3.org/1999/xlink" xlink:title="second thoracopods" xlink:type="simple">P2</abbrev>, except <abbrev xmlns:xlink="http://www.w3.org/1999/xlink" xlink:title="exopod" xlink:type="simple">exp</abbrev>-1 and <abbrev xmlns:xlink="http://www.w3.org/1999/xlink" xlink:title="exopod" xlink:type="simple">exp</abbrev>-2 lacking spinules on posterior surface, and each with outer spine longer than in <abbrev xmlns:xlink="http://www.w3.org/1999/xlink" xlink:title="second thoracopods" xlink:type="simple">P2</abbrev>. Endopod as in <abbrev xmlns:xlink="http://www.w3.org/1999/xlink" xlink:title="second thoracopods" xlink:type="simple">P2</abbrev>, except <abbrev xmlns:xlink="http://www.w3.org/1999/xlink" xlink:title="endopod" xlink:type="simple">enp</abbrev>-1 with an anterodistal pore.</p><p><bold><italic><abbrev xmlns:xlink="http://www.w3.org/1999/xlink" xlink:title="fourth thoracopods" xlink:type="simple">P4</abbrev></italic></bold> (Fig. <xref ref-type="fig" rid="F4">4D</xref>). Intercoxal sclerite fused to the coxa. Coxa asymmetrically trapezoidal, inner margin narrow and outer margin distinctly broader; ornamentation as in <abbrev xmlns:xlink="http://www.w3.org/1999/xlink" xlink:title="second thoracopods" xlink:type="simple">P2</abbrev>. Basis as in <abbrev xmlns:xlink="http://www.w3.org/1999/xlink" xlink:title="second thoracopods" xlink:type="simple">P2</abbrev>. Exopod three-segmented; <abbrev xmlns:xlink="http://www.w3.org/1999/xlink" xlink:title="exopod" xlink:type="simple">exp</abbrev>-1 and <abbrev xmlns:xlink="http://www.w3.org/1999/xlink" xlink:title="exopod" xlink:type="simple">exp</abbrev>-2 as in <abbrev xmlns:xlink="http://www.w3.org/1999/xlink" xlink:title="third thoracopods" xlink:type="simple">P3</abbrev>, but with shorter outer spines; <abbrev xmlns:xlink="http://www.w3.org/1999/xlink" xlink:title="exopod" xlink:type="simple">exp</abbrev>-2 with three anterior pores; <abbrev xmlns:xlink="http://www.w3.org/1999/xlink" xlink:title="exopod" xlink:type="simple">exp</abbrev>-3 very short, with one anterodistal pore, four slender naked (two outer and two apical), and one very long thick seta, the distal half of the latter unilaterally pectinate. Endopod two-segmented, reduced compared to those of <abbrev xmlns:xlink="http://www.w3.org/1999/xlink" xlink:title="second thoracopods" xlink:type="simple">P2</abbrev> and <abbrev xmlns:xlink="http://www.w3.org/1999/xlink" xlink:title="third thoracopods" xlink:type="simple">P3</abbrev>; <abbrev xmlns:xlink="http://www.w3.org/1999/xlink" xlink:title="endopod" xlink:type="simple">enp</abbrev>-1 with inner setules, and distal and outer spinules, bearing one inner seta, the distal half of the latter unilaterally pectinate; <abbrev xmlns:xlink="http://www.w3.org/1999/xlink" xlink:title="endopod" xlink:type="simple">enp</abbrev>-2 with outer setules, bearing one apical bipinnate seta. Armature formulae of P1–<abbrev xmlns:xlink="http://www.w3.org/1999/xlink" xlink:title="fourth thoracopods" xlink:type="simple">P4</abbrev> as follows:</p><table-wrap id="T1" position="float" orientation="portrait"><table><tbody><tr><td rowspan="1" colspan="1">
                    <bold>Leg</bold>
                  </td><td rowspan="1" colspan="1">
                    <bold>Exopod</bold>
                  </td><td rowspan="1" colspan="1">
                    <bold>Endopod</bold>
                  </td></tr><tr><td rowspan="1" colspan="1">P1</td><td rowspan="1" colspan="1">0.0.022</td><td rowspan="1" colspan="1">1.020</td></tr><tr><td rowspan="1" colspan="1">
                    <abbrev xmlns:xlink="http://www.w3.org/1999/xlink" xlink:title="second thoracopods" xlink:type="simple">P2</abbrev>
                  </td><td rowspan="1" colspan="1">0.1.222</td><td rowspan="1" colspan="1">1.021</td></tr><tr><td rowspan="1" colspan="1">
                    <abbrev xmlns:xlink="http://www.w3.org/1999/xlink" xlink:title="third thoracopods" xlink:type="simple">P3</abbrev>
                  </td><td rowspan="1" colspan="1">0.1.222</td><td rowspan="1" colspan="1">1.021</td></tr><tr><td rowspan="1" colspan="1">
                    <abbrev xmlns:xlink="http://www.w3.org/1999/xlink" xlink:title="fourth thoracopods" xlink:type="simple">P4</abbrev>
                  </td><td rowspan="1" colspan="1">0.1.122</td><td rowspan="1" colspan="1">1.010</td></tr></tbody></table></table-wrap><p><bold><italic><abbrev xmlns:xlink="http://www.w3.org/1999/xlink" xlink:title="fifth thoracopods" xlink:type="simple">P5</abbrev></italic></bold> (Figs <xref ref-type="fig" rid="F4">4E</xref>, <xref ref-type="fig" rid="F12">12A</xref>) foliaceous, with baseoendopod and exopod completely fused, a bulge on outer edge, and one outer proximal seta (outer basal seta); inner edge with a fringe of short setules. Surface ornamentation regionally differentiated (Fig. <xref ref-type="fig" rid="F12">12A</xref>): inner area partly smooth and distally denticulate; median and outer surfaces densely denticulate with lamellate, terraced folds; outer margin with a reticulate pattern. Distally armed with 11 setae: six setae of exopodal origin, comprising one outer subdistal naked, and five setae along distal margin, and five setae of endopodal origin, including one short bipinnate seta at ~ 2/3 of inner margin; distal margin (Fig. <xref ref-type="fig" rid="F4">4F</xref>) with a minute bifid process between third and fourth setae of the distal series.</p><p><bold>Adult male</bold>. Body length (allotype, measured in lateral view) 0.83 mm (range: 0.83–0.97 mm, <italic>n</italic> = 12). Habitus (Figs <xref ref-type="fig" rid="F5">5A</xref>, <xref ref-type="fig" rid="F12">12D</xref>) as in the female except for urosomal segmentation with second and third urosomites separated. Sexual dimorphism also observed in caudal rami, antennule, and <abbrev xmlns:xlink="http://www.w3.org/1999/xlink" xlink:title="second thoracopods" xlink:type="simple">P2</abbrev>–P6.</p><fig id="F5" position="float" orientation="portrait"><object-id xmlns:xlink="http://www.w3.org/1999/xlink" content-type="doi" xlink:type="simple">10.3897/zookeys.1281.192788.figure5</object-id><object-id xmlns:xlink="http://www.w3.org/1999/xlink" content-type="arpha" xlink:type="simple">CBCDFFB6-B727-51AF-9FAD-9746207F117E</object-id><label>Figure 5.</label><caption><p><italic><tp:taxon-name><tp:taxon-name-part taxon-name-part-type="genus" reg="Laophontella">Laophontella</tp:taxon-name-part> <tp:taxon-name-part taxon-name-part-type="species" reg="changi">changi</tp:taxon-name-part></tp:taxon-name></italic> sp. nov., allotype (<abbrev xmlns:xlink="http://www.w3.org/1999/xlink" content-type="institution" xlink:title="National Marine Biodiversity Institute of Korea" xlink:type="simple">MABIK</abbrev> CR00261202), adult male. <bold>A</bold>. Habitus, dorsal. Paratype (<abbrev xmlns:xlink="http://www.w3.org/1999/xlink" content-type="institution" xlink:title="National Marine Biodiversity Institute of Korea" xlink:type="simple">MABIK</abbrev> CR00261206), adult male: <bold>B</bold>. Antennular segmentation; <bold>C</bold>. Antennule.</p></caption><graphic xmlns:xlink="http://www.w3.org/1999/xlink" xlink:href="zookeys-1281-291_article-192788__-g005.jpg" id="oo_1674788.jpg" position="float" orientation="portrait" xlink:type="simple"><uri content-type="original_file" xlink:type="simple">https://binary.pensoft.net/fig/1674788</uri></graphic></fig><p><bold><italic>Urosome</italic></bold> (Figs <xref ref-type="fig" rid="F5">5A</xref>, <xref ref-type="fig" rid="F6">6F</xref>, <xref ref-type="fig" rid="F12">12E</xref>) six-segmented with ornamentation as figured. First free abdominal somite with a patch of spinules along posteroventral margin (Fig. <xref ref-type="fig" rid="F6">6F</xref>). First to third free abdominal somites with weakly crenulate projections along posteroventral margins (Figs <xref ref-type="fig" rid="F6">6F</xref>, <xref ref-type="fig" rid="F12">12E</xref>).</p><fig id="F6" position="float" orientation="portrait"><object-id xmlns:xlink="http://www.w3.org/1999/xlink" content-type="doi" xlink:type="simple">10.3897/zookeys.1281.192788.figure6</object-id><object-id xmlns:xlink="http://www.w3.org/1999/xlink" content-type="arpha" xlink:type="simple">9A6E4489-DACD-50AF-ACB5-076866F535D1</object-id><label>Figure 6.</label><caption><p><italic><tp:taxon-name><tp:taxon-name-part taxon-name-part-type="genus" reg="Laophontella">Laophontella</tp:taxon-name-part> <tp:taxon-name-part taxon-name-part-type="species" reg="changi">changi</tp:taxon-name-part></tp:taxon-name></italic> sp. nov., paratype (<abbrev xmlns:xlink="http://www.w3.org/1999/xlink" content-type="institution" xlink:title="National Marine Biodiversity Institute of Korea" xlink:type="simple">MABIK</abbrev> CR00261206), adult male. <bold>A</bold>. <abbrev xmlns:xlink="http://www.w3.org/1999/xlink" xlink:title="second thoracopods" xlink:type="simple">P2</abbrev> endopod, anterior; <bold>B</bold>. <abbrev xmlns:xlink="http://www.w3.org/1999/xlink" xlink:title="third thoracopods" xlink:type="simple">P3</abbrev> endopod, anterior; <bold>C</bold>. <abbrev xmlns:xlink="http://www.w3.org/1999/xlink" xlink:title="fourth thoracopods" xlink:type="simple">P4</abbrev>, anterior; <bold>D</bold>. Variation of <abbrev xmlns:xlink="http://www.w3.org/1999/xlink" xlink:title="fourth thoracopods" xlink:type="simple">P4</abbrev> endopod, anterior; <bold>E</bold>. <abbrev xmlns:xlink="http://www.w3.org/1999/xlink" xlink:title="fifth thoracopods" xlink:type="simple">P5</abbrev>, anterior; <bold>F</bold>. Urosome, ventral.</p></caption><graphic xmlns:xlink="http://www.w3.org/1999/xlink" xlink:href="zookeys-1281-291_article-192788__-g006.jpg" id="oo_1674789.jpg" position="float" orientation="portrait" xlink:type="simple"><uri content-type="original_file" xlink:type="simple">https://binary.pensoft.net/fig/1674789</uri></graphic></fig><p><bold><italic>Caudal rami</italic></bold> (Figs <xref ref-type="fig" rid="F5">5A</xref>, <xref ref-type="fig" rid="F6">6F</xref>, <xref ref-type="fig" rid="F7">7C</xref>, <xref ref-type="fig" rid="F7">7D</xref>, <xref ref-type="fig" rid="F13">13D–F</xref>) ~ 2× as long as wide, slenderer and more cylindrical than in the female, proximal outer margin with weak cuticular expansions dorsolaterally (indicated by ‘c’ in Figs <xref ref-type="fig" rid="F7">7C</xref>, <xref ref-type="fig" rid="F7">7D</xref>, <xref ref-type="fig" rid="F13">13D–F</xref>); surface ornamentation similar to that of the female; caudal seta III inserted more laterally than in the female; seta VII arising dorsally at distal ~ 1/4 of ramus length.</p><fig id="F7" position="float" orientation="portrait"><object-id xmlns:xlink="http://www.w3.org/1999/xlink" content-type="doi" xlink:type="simple">10.3897/zookeys.1281.192788.figure7</object-id><object-id xmlns:xlink="http://www.w3.org/1999/xlink" content-type="arpha" xlink:type="simple">8B947CF3-061B-55B1-9139-8CCB3FD87B36</object-id><label>Figure 7.</label><caption><p><italic><tp:taxon-name><tp:taxon-name-part taxon-name-part-type="genus" reg="Laophontella">Laophontella</tp:taxon-name-part> <tp:taxon-name-part taxon-name-part-type="species" reg="changi">changi</tp:taxon-name-part></tp:taxon-name></italic> sp. nov., paratype (<abbrev xmlns:xlink="http://www.w3.org/1999/xlink" content-type="institution" xlink:title="National Marine Biodiversity Institute of Korea" xlink:type="simple">MABIK</abbrev> CR00261205), adult female. <bold>A</bold>. Anal somite and caudal ramus, dorsal (left) and ventral (right); <bold>B</bold>. Second free abdominal somite, anal somite, and caudal ramus, lateral. Paratype (<abbrev xmlns:xlink="http://www.w3.org/1999/xlink" content-type="institution" xlink:title="National Marine Biodiversity Institute of Korea" xlink:type="simple">MABIK</abbrev> CR00261206), adult male: <bold>C</bold>. Anal somite and caudal ramus, dorsal (left) and ventral (right); <bold>D</bold>. Third free abdominal somite, anal somite, and caudal ramus, lateral. <bold>a, c</bold>. A dorsolateral expansion; <bold>b</bold>. A lateral process.</p></caption><graphic xmlns:xlink="http://www.w3.org/1999/xlink" xlink:href="zookeys-1281-291_article-192788__-g007.jpg" id="oo_1674790.jpg" position="float" orientation="portrait" xlink:type="simple"><uri content-type="original_file" xlink:type="simple">https://binary.pensoft.net/fig/1674790</uri></graphic></fig><p><bold><italic>Antennule</italic></bold> (Fig. <xref ref-type="fig" rid="F5">5B, C</xref>) seven-segmented, subchirocer, with geniculation between fifth and sixth segments. First segment with a bent process and a tube pore as in the female. Fourth segment smallest. Fifth segment distinctly swollen, inner surface with a concavity; inner margin with two small triangular projections; surface irregularly reticulate. Seventh segment cylindroconical, with a small aesthetasc basally fused to two naked setae. Armature formula: 1-[1], 2-[11], 3-[8], 4-[2], 5-[11 + (1 + <abbrev xmlns:xlink="http://www.w3.org/1999/xlink" xlink:title="aesthetasc" xlink:type="simple">ae</abbrev>)], 6-[1], 7-[8 + (acrothek)].</p><p><bold><italic><abbrev xmlns:xlink="http://www.w3.org/1999/xlink" xlink:title="second thoracopods" xlink:type="simple">P2</abbrev></italic></bold> exopod as in the female. Enp-1 (Fig. <xref ref-type="fig" rid="F6">6A</xref>) with inner seta slightly thicker than that of the female. Enp-2 (Fig. <xref ref-type="fig" rid="F6">6A</xref>) with two naked and robust apical setae, both shorter than those of the female, and the outer one basally fused to the segment. Inner seta naked and shorter than that of the female.</p><p><bold><italic><abbrev xmlns:xlink="http://www.w3.org/1999/xlink" xlink:title="third thoracopods" xlink:type="simple">P3</abbrev></italic></bold> exopod as in the female. Enp-1 (Fig. <xref ref-type="fig" rid="F6">6B</xref>) with inner seta slightly thicker than that of the female. Enp-2 (Fig. <xref ref-type="fig" rid="F6">6B</xref>) with an outer marginal spinular row; two apical setae similar to those of the female; and one modified outer spine, medially bipinnate and hoe-shaped.</p><p><bold><italic><abbrev xmlns:xlink="http://www.w3.org/1999/xlink" xlink:title="fourth thoracopods" xlink:type="simple">P4</abbrev></italic></bold> (Fig. <xref ref-type="fig" rid="F6">6C</xref>). Basis inner projection minute and reduced. Exopod and endopod as in the female, except for the robust outer spines on <abbrev xmlns:xlink="http://www.w3.org/1999/xlink" xlink:title="exopod" xlink:type="simple">exp</abbrev>-1 and <abbrev xmlns:xlink="http://www.w3.org/1999/xlink" xlink:title="exopod" xlink:type="simple">exp</abbrev>-2, the longer two apical bipinnate setae on <abbrev xmlns:xlink="http://www.w3.org/1999/xlink" xlink:title="exopod" xlink:type="simple">exp</abbrev>-3, and the presence of outer marginal spinules on <abbrev xmlns:xlink="http://www.w3.org/1999/xlink" xlink:title="endopod" xlink:type="simple">enp</abbrev>-2.</p><p><bold><italic><abbrev xmlns:xlink="http://www.w3.org/1999/xlink" xlink:title="fifth thoracopods" xlink:type="simple">P5</abbrev></italic></bold> (Fig. <xref ref-type="fig" rid="F6">6E</xref>) not foliaceous, smaller than that of the female. Baseoendopods of right and left legs fused medially; anterior surface with one pore and several rows of spinules and denticles, bearing one outer basal seta. Endopodal lobe distinctly protruded, cylindrical, reaching ~ 1/2 the length of exopod, with one anterodistal pore and three bipinnate setae (one inner and two distal). Exopod one-segmented, ~ 2× as long as maximum width; with two anterodistal pores; proximal half of outer margin strongly dentate and bearing an acute outer process below outer proximal seta; armature consisting of one outer bipinnate, two outer naked, two apical bipinnate, and one inner plumose seta.</p><p><bold><italic>P6</italic></bold> (Fig. <xref ref-type="fig" rid="F6">6F</xref>) asymmetrical, with one plate fused to ventral wall of supporting somite and the opposite plate free; distal outer corner with three naked setae.</p><p><bold><abbrev xmlns:xlink="http://www.w3.org/1999/xlink" xlink:title="copepodid V" xlink:type="simple">CV</abbrev> Female</bold>. Body length (paratype, measured in lateral view from anterior margin of rostrum to posterior margin of caudal rami) 0.95 mm (range: 0.85–0.95 mm, <italic>n</italic> = 8). Habitus (Fig. <xref ref-type="fig" rid="F8">8A</xref>) generally as in the adult female, subcylindrical, gradually tapering posteriorly, but body composed of nine somites. Prosome (Fig. <xref ref-type="fig" rid="F8">8A</xref>) with each somite bearing a pair of pointed posterolateral processes; these processes proportionally longer and more strongly developed than in the adult female. Dorsal surface of the cephalothorax covered with fewer and less well-developed cuticular pores than in the adult female.</p><fig id="F8" position="float" orientation="portrait"><object-id xmlns:xlink="http://www.w3.org/1999/xlink" content-type="doi" xlink:type="simple">10.3897/zookeys.1281.192788.figure8</object-id><object-id xmlns:xlink="http://www.w3.org/1999/xlink" content-type="arpha" xlink:type="simple">158E23E4-EEBF-57D0-B1D5-A14998CDEC63</object-id><label>Figure 8.</label><caption><p><italic><tp:taxon-name><tp:taxon-name-part taxon-name-part-type="genus" reg="Laophontella">Laophontella</tp:taxon-name-part> <tp:taxon-name-part taxon-name-part-type="species" reg="changi">changi</tp:taxon-name-part></tp:taxon-name></italic> sp. nov., paratype (<abbrev xmlns:xlink="http://www.w3.org/1999/xlink" content-type="institution" xlink:title="National Marine Biodiversity Institute of Korea" xlink:type="simple">MABIK</abbrev> CR00261209), copepodid V female. <bold>A</bold>. Habitus, dorsal. Paratype (<abbrev xmlns:xlink="http://www.w3.org/1999/xlink" content-type="institution" xlink:title="National Marine Biodiversity Institute of Korea" xlink:type="simple">MABIK</abbrev> CR00261210), copepodid V male: <bold>B</bold>. Habitus, dorsal.</p></caption><graphic xmlns:xlink="http://www.w3.org/1999/xlink" xlink:href="zookeys-1281-291_article-192788__-g008.jpg" id="oo_1674791.jpg" position="float" orientation="portrait" xlink:type="simple"><uri content-type="original_file" xlink:type="simple">https://binary.pensoft.net/fig/1674791</uri></graphic></fig><p><bold><italic>Urosome</italic></bold> (Figs <xref ref-type="fig" rid="F8">8A</xref>, <xref ref-type="fig" rid="F10">10E</xref>, <xref ref-type="fig" rid="F12">12F</xref>) comprising <abbrev xmlns:xlink="http://www.w3.org/1999/xlink" xlink:title="fifth thoracopods" xlink:type="simple">P5</abbrev>-bearing somite, genital somite, and three free abdominal somites; dorsal surface ornamentation and posterior marginal shape of urosomites as in the adult female. Urosomites dorsally with distal margins distinctly flared and laterally expanded, more strongly than those of the adult female. P6 (Fig. <xref ref-type="fig" rid="F10">10E</xref>) represented by a small triangular plate, fused to somite, bearing three setae. First and second free abdominal somites (Figs <xref ref-type="fig" rid="F10">10E</xref>, <xref ref-type="fig" rid="F12">12F</xref>) with weakly crenulate projections along posteroventral margins. Anal somite (Figs <xref ref-type="fig" rid="F8">8A</xref>, <xref ref-type="fig" rid="F10">10E</xref>, <xref ref-type="fig" rid="F11">11A</xref>, <xref ref-type="fig" rid="F11">11B</xref>, <xref ref-type="fig" rid="F12">12F</xref>) laterally less expanded than that of the adult female; lateral margins obliquely rounded; other features as in the adult female.</p><p><bold><italic>Caudal rami</italic></bold> (Figs <xref ref-type="fig" rid="F8">8A</xref>, <xref ref-type="fig" rid="F10">10E</xref>, <xref ref-type="fig" rid="F11">11A</xref>, <xref ref-type="fig" rid="F11">11B</xref>, <xref ref-type="fig" rid="F14">14A–C</xref>) ~ 1.1× as long as maximum width; proximal dorsolateral region (indicated by ‘a’ in Figs <xref ref-type="fig" rid="F11">11A</xref>, <xref ref-type="fig" rid="F11">11B</xref>, <xref ref-type="fig" rid="F14">14A</xref>, <xref ref-type="fig" rid="F14">14C</xref>) expanded and weakly ornamented; outer margin in proximal half laterally produced into a wing-shaped projection (indicated by ‘b’ in Figs <xref ref-type="fig" rid="F11">11A</xref>, <xref ref-type="fig" rid="F11">11B</xref>, <xref ref-type="fig" rid="F14">14A–C</xref>), bearing several denticles; with pronounced ventrolateral bulge from proximal region toward insertion of seta III. Surface mostly smooth except for a dorsolateral expansion and a wing-shaped projection; with three pores, each one on dorsal, ventral, and lateral surfaces; with seven setae: ventrolateral setae I and II inserted in proximal third of the ramus; seta III near the distal outer corner on ventral side; setae IV and VI short, reduced; seta IV basally fused with seta V; seta V well-developed, longest; seta VII tri-articulate, arising dorsally at distal ~ 1/5 of the ramus length.</p><p>Antennule, antenna, and mouthparts as in the adult.</p><p><bold><italic>P1–<abbrev xmlns:xlink="http://www.w3.org/1999/xlink" xlink:title="third thoracopods" xlink:type="simple">P3</abbrev></italic></bold> (Fig. <xref ref-type="fig" rid="F9">9A–C</xref>) as in the adult female, except that exopodal segments in <abbrev xmlns:xlink="http://www.w3.org/1999/xlink" xlink:title="second thoracopods" xlink:type="simple">P2</abbrev> and <abbrev xmlns:xlink="http://www.w3.org/1999/xlink" xlink:title="third thoracopods" xlink:type="simple">P3</abbrev> relatively broader than those of the adult, and the outer apical seta of <abbrev xmlns:xlink="http://www.w3.org/1999/xlink" xlink:title="endopod" xlink:type="simple">enp</abbrev>-2 relatively shorter than in the adult; segmentation of P1 <abbrev xmlns:xlink="http://www.w3.org/1999/xlink" xlink:title="exopod" xlink:type="simple">exp</abbrev>-2–3 variable (see Variability).</p><fig id="F9" position="float" orientation="portrait"><object-id xmlns:xlink="http://www.w3.org/1999/xlink" content-type="doi" xlink:type="simple">10.3897/zookeys.1281.192788.figure9</object-id><object-id xmlns:xlink="http://www.w3.org/1999/xlink" content-type="arpha" xlink:type="simple">839BB9D4-9879-5AFB-8C06-E32699BC047B</object-id><label>Figure 9.</label><caption><p><italic><tp:taxon-name><tp:taxon-name-part taxon-name-part-type="genus" reg="Laophontella">Laophontella</tp:taxon-name-part> <tp:taxon-name-part taxon-name-part-type="species" reg="changi">changi</tp:taxon-name-part></tp:taxon-name></italic> sp. nov., paratype (<abbrev xmlns:xlink="http://www.w3.org/1999/xlink" content-type="institution" xlink:title="National Marine Biodiversity Institute of Korea" xlink:type="simple">MABIK</abbrev> CR00261209), copepodid V female. <bold>A</bold>. P1, anterior; <bold>B</bold>. <abbrev xmlns:xlink="http://www.w3.org/1999/xlink" xlink:title="second thoracopods" xlink:type="simple">P2</abbrev>, anterior; <bold>C</bold>. <abbrev xmlns:xlink="http://www.w3.org/1999/xlink" xlink:title="third thoracopods" xlink:type="simple">P3</abbrev>, anterior; <bold>D</bold>. <abbrev xmlns:xlink="http://www.w3.org/1999/xlink" xlink:title="fourth thoracopods" xlink:type="simple">P4</abbrev>, anterior; <bold>E</bold>. <abbrev xmlns:xlink="http://www.w3.org/1999/xlink" xlink:title="fifth thoracopods" xlink:type="simple">P5</abbrev>, anterior.</p></caption><graphic xmlns:xlink="http://www.w3.org/1999/xlink" xlink:href="zookeys-1281-291_article-192788__-g009.jpg" id="oo_1674792.jpg" position="float" orientation="portrait" xlink:type="simple"><uri content-type="original_file" xlink:type="simple">https://binary.pensoft.net/fig/1674792</uri></graphic></fig><fig id="F10" position="float" orientation="portrait"><object-id xmlns:xlink="http://www.w3.org/1999/xlink" content-type="doi" xlink:type="simple">10.3897/zookeys.1281.192788.figure10</object-id><object-id xmlns:xlink="http://www.w3.org/1999/xlink" content-type="arpha" xlink:type="simple">7AE4B36B-8D45-5732-B0C2-CED80B9773C5</object-id><label>Figure 10.</label><caption><p><italic><tp:taxon-name><tp:taxon-name-part taxon-name-part-type="genus" reg="Laophontella">Laophontella</tp:taxon-name-part> <tp:taxon-name-part taxon-name-part-type="species" reg="changi">changi</tp:taxon-name-part></tp:taxon-name></italic> sp. nov., paratype (<abbrev xmlns:xlink="http://www.w3.org/1999/xlink" content-type="institution" xlink:title="National Marine Biodiversity Institute of Korea" xlink:type="simple">MABIK</abbrev> CR00261210), copepodid V male. <bold>A</bold>. Antennule; <bold>B</bold>. <abbrev xmlns:xlink="http://www.w3.org/1999/xlink" xlink:title="second thoracopods" xlink:type="simple">P2</abbrev> endopod, anterior; <bold>C</bold>. <abbrev xmlns:xlink="http://www.w3.org/1999/xlink" xlink:title="third thoracopods" xlink:type="simple">P3</abbrev> endopod, anterior; <bold>D</bold>. <abbrev xmlns:xlink="http://www.w3.org/1999/xlink" xlink:title="fifth thoracopods" xlink:type="simple">P5</abbrev>, anterior. Paratype (<abbrev xmlns:xlink="http://www.w3.org/1999/xlink" content-type="institution" xlink:title="National Marine Biodiversity Institute of Korea" xlink:type="simple">MABIK</abbrev> CR00261209), copepodid V female: <bold>E</bold>. Urosome, ventral.</p></caption><graphic xmlns:xlink="http://www.w3.org/1999/xlink" xlink:href="zookeys-1281-291_article-192788__-g010.jpg" id="oo_1674793.jpg" position="float" orientation="portrait" xlink:type="simple"><uri content-type="original_file" xlink:type="simple">https://binary.pensoft.net/fig/1674793</uri></graphic></fig><fig id="F11" position="float" orientation="portrait"><object-id xmlns:xlink="http://www.w3.org/1999/xlink" content-type="doi" xlink:type="simple">10.3897/zookeys.1281.192788.figure11</object-id><object-id xmlns:xlink="http://www.w3.org/1999/xlink" content-type="arpha" xlink:type="simple">949FA4AB-7D82-5414-8F4E-D7A31B317F6F</object-id><label>Figure 11.</label><caption><p><italic><tp:taxon-name><tp:taxon-name-part taxon-name-part-type="genus" reg="Laophontella">Laophontella</tp:taxon-name-part> <tp:taxon-name-part taxon-name-part-type="species" reg="changi">changi</tp:taxon-name-part></tp:taxon-name></italic> sp. nov., paratype (<abbrev xmlns:xlink="http://www.w3.org/1999/xlink" content-type="institution" xlink:title="National Marine Biodiversity Institute of Korea" xlink:type="simple">MABIK</abbrev> CR00261209), copepodid V female. <bold>A</bold>. Second free abdominal somite, anal somite, and caudal ramus, dorsal (left) and ventral (right); <bold>B</bold>. Same, lateral. Paratype (<abbrev xmlns:xlink="http://www.w3.org/1999/xlink" content-type="institution" xlink:title="National Marine Biodiversity Institute of Korea" xlink:type="simple">MABIK</abbrev> CR00261210), copepodid V male: <bold>C</bold>. Third free abdominal somite, anal somite, and caudal ramus, dorsal (left) and ventral (right); <bold>D</bold>. Same, lateral. <bold>a, c</bold>. A dorsolateral expansion; <bold>b</bold>. A lateral process; <bold>d</bold>. A ventrolateral process.</p></caption><graphic xmlns:xlink="http://www.w3.org/1999/xlink" xlink:href="zookeys-1281-291_article-192788__-g011.jpg" id="oo_1674794.jpg" position="float" orientation="portrait" xlink:type="simple"><uri content-type="original_file" xlink:type="simple">https://binary.pensoft.net/fig/1674794</uri></graphic></fig><fig id="F12" position="float" orientation="portrait"><object-id xmlns:xlink="http://www.w3.org/1999/xlink" content-type="doi" xlink:type="simple">10.3897/zookeys.1281.192788.figure12</object-id><object-id xmlns:xlink="http://www.w3.org/1999/xlink" content-type="arpha" xlink:type="simple">2A7E57D9-FC0B-5A5D-B205-4ECBA97C12B4</object-id><label>Figure 12.</label><caption><p>Scanning electron micrographs of <italic><tp:taxon-name><tp:taxon-name-part taxon-name-part-type="genus" reg="Laophontella">Laophontella</tp:taxon-name-part> <tp:taxon-name-part taxon-name-part-type="species" reg="changi">changi</tp:taxon-name-part></tp:taxon-name></italic> sp. nov., adult female. <bold>A</bold>. Habitus, ventral; <bold>B</bold>. Cephalothorax, dorsal; <bold>C</bold>. Three free abdominal somites, ventral. Adult male: <bold>D</bold>. Habitus, ventral; <bold>E</bold>. Three free abdominal somites, ventral. Copepodid V female: <bold>F</bold>. Three free abdominal somites, ventral. Copepodid V male: <bold>G</bold>. Three free abdominal somites, ventral; <bold>H</bold>. <abbrev xmlns:xlink="http://www.w3.org/1999/xlink" xlink:title="third thoracopods" xlink:type="simple">P3</abbrev> endopod, anterior.</p></caption><graphic xmlns:xlink="http://www.w3.org/1999/xlink" xlink:href="zookeys-1281-291_article-192788__-g012.jpg" id="oo_1674795.jpg" position="float" orientation="portrait" xlink:type="simple"><uri content-type="original_file" xlink:type="simple">https://binary.pensoft.net/fig/1674795</uri></graphic></fig><p><bold><italic><abbrev xmlns:xlink="http://www.w3.org/1999/xlink" xlink:title="fourth thoracopods" xlink:type="simple">P4</abbrev></italic></bold> (Fig. <xref ref-type="fig" rid="F9">9D</xref>) as in the adult female, except for exopodal segments broader than those of the adult, and the thick inner seta on <abbrev xmlns:xlink="http://www.w3.org/1999/xlink" xlink:title="exopod" xlink:type="simple">exp</abbrev>-3 much shorter than that of the adult.</p><p><bold><italic><abbrev xmlns:xlink="http://www.w3.org/1999/xlink" xlink:title="fifth thoracopods" xlink:type="simple">P5</abbrev></italic></bold> (Fig. <xref ref-type="fig" rid="F9">9E</xref>) represented by weakly foliaceous plates. Baseoendopods of right and left legs fused medially. Baseoendopod and exopod incorporated into a single plate; baseoendopodal and exopodal portions distinguishable by a distal cleft (notch). Surface ornamentation generally smooth and partly denticulate; outer surfaces denticulate, with lamellate, terraced folds. Armed with 12 setae insertions as in the adult female; all setae naked except for one short bipinnate seta located at ~ 2/3 of inner margin.</p><p><bold><abbrev xmlns:xlink="http://www.w3.org/1999/xlink" xlink:title="copepodid V" xlink:type="simple">CV</abbrev> Male</bold>. Body length (paratype, measured in dorsal view) 0.82 mm (range: 0.82–0.84 mm, <italic>n</italic> = 6). Habitus (Fig. <xref ref-type="fig" rid="F8">8B</xref>) as in the <abbrev xmlns:xlink="http://www.w3.org/1999/xlink" xlink:title="copepodid V" xlink:type="simple">CV</abbrev> female. Sexual dimorphism detected in urosome, caudal rami, antennule, and <abbrev xmlns:xlink="http://www.w3.org/1999/xlink" xlink:title="second thoracopods" xlink:type="simple">P2</abbrev>–<abbrev xmlns:xlink="http://www.w3.org/1999/xlink" xlink:title="fifth thoracopods" xlink:type="simple">P5</abbrev>.</p><p><bold><italic>Urosome</italic></bold> (Figs <xref ref-type="fig" rid="F8">8B</xref>, <xref ref-type="fig" rid="F12">12G</xref>) generally as in the <abbrev xmlns:xlink="http://www.w3.org/1999/xlink" xlink:title="copepodid V" xlink:type="simple">CV</abbrev> female, five-segmented. First and second free abdominal somites (Fig. <xref ref-type="fig" rid="F12">12G</xref>) with posteroventral margins more strongly crenulate than those of the <abbrev xmlns:xlink="http://www.w3.org/1999/xlink" xlink:title="copepodid V" xlink:type="simple">CV</abbrev> female.</p><p><bold><italic>Caudal rami</italic></bold> (Figs <xref ref-type="fig" rid="F8">8B</xref>, <xref ref-type="fig" rid="F11">11C</xref>, <xref ref-type="fig" rid="F11">11D</xref>, <xref ref-type="fig" rid="F14">14D–F</xref>) ~ 1.5× as long as wide; overall shape and surface ornamentation generally as in the adult male, except for a less pronounced dorsolateral expansion (indicated by ‘c’ in Figs <xref ref-type="fig" rid="F11">11C</xref>, <xref ref-type="fig" rid="F11">11D</xref>, <xref ref-type="fig" rid="F14">14D</xref>, <xref ref-type="fig" rid="F14">14E</xref>) and an acute, denticulate projection (indicated by ‘d’ in Figs <xref ref-type="fig" rid="F11">11C</xref>, <xref ref-type="fig" rid="F11">11D</xref>, <xref ref-type="fig" rid="F14">14D–F</xref>) on outer margin in its proximal half.</p><p><bold><italic>Antennule</italic></bold> (Fig. <xref ref-type="fig" rid="F10">10A</xref>) seven-segmented, similar to that of the <abbrev xmlns:xlink="http://www.w3.org/1999/xlink" xlink:title="copepodid V" xlink:type="simple">CV</abbrev> female, except for the second and third segments swollen, the first segment with a more prominent posterior suture line, and differences in armature of the first to fourth segments. Armature formula: 1-[12], 2-[19 + (1 + <abbrev xmlns:xlink="http://www.w3.org/1999/xlink" xlink:title="aesthetasc" xlink:type="simple">ae</abbrev>)], 3-[4], 4-[4], 5-[2], 6-[2], 7-[5 + acrothek].</p><p><bold><italic><abbrev xmlns:xlink="http://www.w3.org/1999/xlink" xlink:title="second thoracopods" xlink:type="simple">P2</abbrev></italic></bold> exopod as in the <abbrev xmlns:xlink="http://www.w3.org/1999/xlink" xlink:title="copepodid V" xlink:type="simple">CV</abbrev> female. Enp-2 (Fig. <xref ref-type="fig" rid="F10">10B</xref>) broader than in the <abbrev xmlns:xlink="http://www.w3.org/1999/xlink" xlink:title="copepodid V" xlink:type="simple">CV</abbrev> female; outer apical seta shorter and thickened.</p><p><bold><italic><abbrev xmlns:xlink="http://www.w3.org/1999/xlink" xlink:title="third thoracopods" xlink:type="simple">P3</abbrev></italic></bold> exopod as in the <abbrev xmlns:xlink="http://www.w3.org/1999/xlink" xlink:title="copepodid V" xlink:type="simple">CV</abbrev> female. Enp-2 (Figs <xref ref-type="fig" rid="F10">10C</xref>, <xref ref-type="fig" rid="F12">12H</xref>) broader than in the <abbrev xmlns:xlink="http://www.w3.org/1999/xlink" xlink:title="copepodid V" xlink:type="simple">CV</abbrev> female; outer spine modified, broadened basally, slightly bent outward, abruptly tapering from mid-length, distal half bipinnate.</p><p><bold><italic><abbrev xmlns:xlink="http://www.w3.org/1999/xlink" xlink:title="fifth thoracopods" xlink:type="simple">P5</abbrev></italic></bold> (Fig. <xref ref-type="fig" rid="F10">10D</xref>) generally as in the adult male in overall shape, but baseoendopod and exopod still fused; exopod not separated as a distinct lobe as in the adult male, and a process at base of proximal outer seta smaller than in the adult. Baseoendopod surface denticulate.</p></tp:treatment-sec><tp:treatment-sec sec-type="Variability"><title>Variability.</title><p>Morphological variation in <italic><tp:taxon-name><tp:taxon-name-part taxon-name-part-type="genus" reg="Laophontella">L.</tp:taxon-name-part> <tp:taxon-name-part taxon-name-part-type="species" reg="changi">changi</tp:taxon-name-part></tp:taxon-name></italic> sp. nov. was observed in the armature of <abbrev xmlns:xlink="http://www.w3.org/1999/xlink" xlink:title="fourth thoracopods" xlink:type="simple">P4</abbrev> in the adult male and in the segmentation/armature of P1 in the copepodid V (<abbrev xmlns:xlink="http://www.w3.org/1999/xlink" xlink:title="copepodid V" xlink:type="simple">CV</abbrev>). In the typical condition, <abbrev xmlns:xlink="http://www.w3.org/1999/xlink" xlink:title="fourth thoracopods" xlink:type="simple">P4</abbrev><abbrev xmlns:xlink="http://www.w3.org/1999/xlink" xlink:title="endopod" xlink:type="simple">enp</abbrev>-2 bears a single terminal seta, but the left endopod of <abbrev xmlns:xlink="http://www.w3.org/1999/xlink" xlink:title="fourth thoracopods" xlink:type="simple">P4</abbrev> has two terminal setae in one adult male specimen (Fig. <xref ref-type="fig" rid="F6">6D</xref>). All other examined adult males (<italic>n</italic> = 6) show the typical condition. In the <abbrev xmlns:xlink="http://www.w3.org/1999/xlink" xlink:title="copepodid V" xlink:type="simple">CV</abbrev> stage (females <italic>n</italic> = 3, males <italic>n</italic> = 3), the articulation between <abbrev xmlns:xlink="http://www.w3.org/1999/xlink" xlink:title="exopod" xlink:type="simple">exp</abbrev>-2 and <abbrev xmlns:xlink="http://www.w3.org/1999/xlink" xlink:title="exopod" xlink:type="simple">exp</abbrev>-3 is incompletely separated in one female and one <abbrev xmlns:xlink="http://www.w3.org/1999/xlink" xlink:title="copepodid V" xlink:type="simple">CV</abbrev> male (Fig. <xref ref-type="fig" rid="F9">9A</xref>). In another <abbrev xmlns:xlink="http://www.w3.org/1999/xlink" xlink:title="copepodid V" xlink:type="simple">CV</abbrev> male, P1 <abbrev xmlns:xlink="http://www.w3.org/1999/xlink" xlink:title="exopod" xlink:type="simple">exp</abbrev>-3 bears the two apical setae completely fused (not figured).</p></tp:treatment-sec><tp:treatment-sec sec-type="Etymology"><title>Etymology.</title><p>The new species, <italic>changi</italic>, is named after Professor Cheon Young Chang (Daegu University, Korea), who has contributed to the taxonomy of Korean meiofauna. It is a noun in the genitive case.</p></tp:treatment-sec><tp:treatment-sec sec-type="Remarks"><title>Remarks.</title><p>Among the known species of <italic><tp:taxon-name><tp:taxon-name-part taxon-name-part-type="genus" reg="Laophontella">Laophontella</tp:taxon-name-part></tp:taxon-name></italic>, <italic><tp:taxon-name><tp:taxon-name-part taxon-name-part-type="genus" reg="Laophontella">L.</tp:taxon-name-part> <tp:taxon-name-part taxon-name-part-type="species" reg="changi">changi</tp:taxon-name-part></tp:taxon-name></italic> sp. nov. most closely resembles <italic><tp:taxon-name><tp:taxon-name-part taxon-name-part-type="genus" reg="Laophontella">L.</tp:taxon-name-part> <tp:taxon-name-part taxon-name-part-type="species" reg="horrida">horrida</tp:taxon-name-part> <tp:taxon-name-part taxon-name-part-type="subspecies" reg="dentata">dentata</tp:taxon-name-part></tp:taxon-name></italic> in having a backward projection on the first antennular segment, a fringe of long setules along the posteroventral margin of the genital double-somite, and several crenulate projections along the posteroventral margin of the third to fifth urosomites in males. However, the new species differs from <italic><tp:taxon-name><tp:taxon-name-part taxon-name-part-type="genus" reg="Laophontella">L.</tp:taxon-name-part> <tp:taxon-name-part taxon-name-part-type="species" reg="horrida">horrida</tp:taxon-name-part> <tp:taxon-name-part taxon-name-part-type="subspecies" reg="dentata">dentata</tp:taxon-name-part></tp:taxon-name></italic> in the segmentation of the female antennule (eight-segmented in <italic><tp:taxon-name><tp:taxon-name-part taxon-name-part-type="genus" reg="Laophontella">L.</tp:taxon-name-part> <tp:taxon-name-part taxon-name-part-type="species" reg="horrida">horrida</tp:taxon-name-part> <tp:taxon-name-part taxon-name-part-type="subspecies" reg="dentata">dentata</tp:taxon-name-part></tp:taxon-name></italic> vs. seven-segmented in <italic><tp:taxon-name><tp:taxon-name-part taxon-name-part-type="genus" reg="Laophontella">L.</tp:taxon-name-part> <tp:taxon-name-part taxon-name-part-type="species" reg="changi">changi</tp:taxon-name-part></tp:taxon-name></italic> sp. nov.), posteroventral margin of the second free abdominal somite in females (with toothlike projections in <italic><tp:taxon-name><tp:taxon-name-part taxon-name-part-type="genus" reg="Laophontella">L.</tp:taxon-name-part> <tp:taxon-name-part taxon-name-part-type="species" reg="horrida">horrida</tp:taxon-name-part> <tp:taxon-name-part taxon-name-part-type="subspecies" reg="dentata">dentata</tp:taxon-name-part></tp:taxon-name></italic> vs. smooth margin in <italic><tp:taxon-name><tp:taxon-name-part taxon-name-part-type="genus" reg="Laophontella">L.</tp:taxon-name-part> <tp:taxon-name-part taxon-name-part-type="species" reg="changi">changi</tp:taxon-name-part></tp:taxon-name></italic> sp. nov.), outer margin of the caudal rami of females (with two pointed processes in <italic><tp:taxon-name><tp:taxon-name-part taxon-name-part-type="genus" reg="Laophontella">L.</tp:taxon-name-part> <tp:taxon-name-part taxon-name-part-type="species" reg="horrida">horrida</tp:taxon-name-part> <tp:taxon-name-part taxon-name-part-type="subspecies" reg="dentata">dentata</tp:taxon-name-part></tp:taxon-name></italic> vs. C-shaped proximal dorsolateral expansion and auriform lateral elevation in <italic><tp:taxon-name><tp:taxon-name-part taxon-name-part-type="genus" reg="Laophontella">L.</tp:taxon-name-part> <tp:taxon-name-part taxon-name-part-type="species" reg="changi">changi</tp:taxon-name-part></tp:taxon-name></italic> sp. nov.), shape of the inner seta on the <abbrev xmlns:xlink="http://www.w3.org/1999/xlink" xlink:title="second thoracopods" xlink:type="simple">P2</abbrev><abbrev xmlns:xlink="http://www.w3.org/1999/xlink" xlink:title="endopod" xlink:type="simple">enp</abbrev>-2 of males (short and sickle-shaped in <italic><tp:taxon-name><tp:taxon-name-part taxon-name-part-type="genus" reg="Laophontella">L.</tp:taxon-name-part> <tp:taxon-name-part taxon-name-part-type="species" reg="horrida">horrida</tp:taxon-name-part> <tp:taxon-name-part taxon-name-part-type="subspecies" reg="dentata">dentata</tp:taxon-name-part></tp:taxon-name></italic> vs. long in <italic><tp:taxon-name><tp:taxon-name-part taxon-name-part-type="genus" reg="Laophontella">L.</tp:taxon-name-part> <tp:taxon-name-part taxon-name-part-type="species" reg="changi">changi</tp:taxon-name-part></tp:taxon-name></italic> sp. nov.), and shape of the modified outer element on the <abbrev xmlns:xlink="http://www.w3.org/1999/xlink" xlink:title="third thoracopods" xlink:type="simple">P3</abbrev><abbrev xmlns:xlink="http://www.w3.org/1999/xlink" xlink:title="endopod" xlink:type="simple">enp</abbrev>-2 of males (elongate in <italic><tp:taxon-name><tp:taxon-name-part taxon-name-part-type="genus" reg="Laophontella">L.</tp:taxon-name-part> <tp:taxon-name-part taxon-name-part-type="species" reg="horrida">horrida</tp:taxon-name-part> <tp:taxon-name-part taxon-name-part-type="subspecies" reg="dentata">dentata</tp:taxon-name-part></tp:taxon-name></italic> vs. hoe-shaped in <italic><tp:taxon-name><tp:taxon-name-part taxon-name-part-type="genus" reg="Laophontella">L.</tp:taxon-name-part> <tp:taxon-name-part taxon-name-part-type="species" reg="changi">changi</tp:taxon-name-part></tp:taxon-name></italic> sp. nov.).</p><p>Within the <italic><tp:taxon-name><tp:taxon-name-part taxon-name-part-type="genus" reg="Laophontella">L.</tp:taxon-name-part> <tp:taxon-name-part taxon-name-part-type="species" reg="horrida">horrida</tp:taxon-name-part></tp:taxon-name></italic> complex, the new species differs from the two remaining congeners in the caudal rami of females: <italic><tp:taxon-name><tp:taxon-name-part taxon-name-part-type="genus" reg="Laophontella">L.</tp:taxon-name-part> <tp:taxon-name-part taxon-name-part-type="species" reg="horrida">horrida</tp:taxon-name-part> <tp:taxon-name-part taxon-name-part-type="subspecies" reg="horrida">horrida</tp:taxon-name-part></tp:taxon-name></italic> bears a strong spiniform lateral process, whereas <italic><tp:taxon-name><tp:taxon-name-part taxon-name-part-type="genus" reg="Laophontella">L.</tp:taxon-name-part> <tp:taxon-name-part taxon-name-part-type="species" reg="horrida">horrida</tp:taxon-name-part> <tp:taxon-name-part taxon-name-part-type="subspecies" reg="namibiensis">namibiensis</tp:taxon-name-part></tp:taxon-name></italic> possesses a laterally expanded and rounded outer margin. The new species also clearly differs from <italic><tp:taxon-name><tp:taxon-name-part taxon-name-part-type="genus" reg="Laophontella">L.</tp:taxon-name-part> <tp:taxon-name-part taxon-name-part-type="species" reg="armata">armata</tp:taxon-name-part> <tp:taxon-name-part taxon-name-part-type="subspecies" reg="armata">armata</tp:taxon-name-part></tp:taxon-name></italic>, which has a five-segmented antennule and cylindrical caudal rami in females (Table <xref ref-type="table" rid="T2">1</xref>).</p><table-wrap id="T2" position="float" orientation="portrait"><label>Table 1.</label><caption><p>Comparison of morphological characters among species of the genus <italic><tp:taxon-name><tp:taxon-name-part taxon-name-part-type="genus" reg="Laophontella">Laophontella</tp:taxon-name-part></tp:taxon-name></italic>, including <italic><tp:taxon-name><tp:taxon-name-part taxon-name-part-type="genus" reg="Laophontella">L.</tp:taxon-name-part> <tp:taxon-name-part taxon-name-part-type="species" reg="changi">changi</tp:taxon-name-part></tp:taxon-name></italic> sp. nov.</p></caption><table><tbody><tr><th rowspan="1" colspan="1">Species</th><th rowspan="1" colspan="1">
                    <italic>
                      <tp:taxon-name><tp:taxon-name-part taxon-name-part-type="genus" reg="Laophontella">L.</tp:taxon-name-part> <tp:taxon-name-part taxon-name-part-type="species" reg="typica">typica</tp:taxon-name-part></tp:taxon-name>
                    </italic>
                  </th><th rowspan="1" colspan="1">
                    <italic>
                      <tp:taxon-name><tp:taxon-name-part taxon-name-part-type="genus" reg="Laophontella">L.</tp:taxon-name-part> <tp:taxon-name-part taxon-name-part-type="species" reg="armata">armata</tp:taxon-name-part> <tp:taxon-name-part taxon-name-part-type="subspecies" reg="armata">armata</tp:taxon-name-part></tp:taxon-name>
                    </italic>
                  </th><th rowspan="1" colspan="1">
                    <italic>
                      <tp:taxon-name><tp:taxon-name-part taxon-name-part-type="genus" reg="Laophontella">L.</tp:taxon-name-part> <tp:taxon-name-part taxon-name-part-type="species" reg="armata">armata</tp:taxon-name-part> <tp:taxon-name-part taxon-name-part-type="subspecies" reg="indica">indica</tp:taxon-name-part></tp:taxon-name>
                    </italic>
                  </th><th rowspan="1" colspan="2">
                    <italic>
                      <tp:taxon-name><tp:taxon-name-part taxon-name-part-type="genus" reg="Laophontella">L.</tp:taxon-name-part> <tp:taxon-name-part taxon-name-part-type="species" reg="horrida">horrida</tp:taxon-name-part> <tp:taxon-name-part taxon-name-part-type="subspecies" reg="horrida">horrida</tp:taxon-name-part></tp:taxon-name>
                    </italic>
                  </th><th rowspan="1" colspan="1">
                    <italic>
                      <tp:taxon-name><tp:taxon-name-part taxon-name-part-type="genus" reg="Laophontella">L.</tp:taxon-name-part> <tp:taxon-name-part taxon-name-part-type="species" reg="horrida">horrida</tp:taxon-name-part> <tp:taxon-name-part taxon-name-part-type="subspecies" reg="dentata">dentata</tp:taxon-name-part></tp:taxon-name>
                    </italic>
                  </th><th rowspan="1" colspan="1">
                    <italic>
                      <tp:taxon-name><tp:taxon-name-part taxon-name-part-type="genus" reg="Laophontella">L.</tp:taxon-name-part> <tp:taxon-name-part taxon-name-part-type="species" reg="horrida">horrida</tp:taxon-name-part> <tp:taxon-name-part taxon-name-part-type="subspecies" reg="namibiensis">namibiensis</tp:taxon-name-part></tp:taxon-name>
                    </italic>
                  </th><th rowspan="1" colspan="2"><italic><tp:taxon-name><tp:taxon-name-part taxon-name-part-type="genus" reg="Laophontella">L.</tp:taxon-name-part> <tp:taxon-name-part taxon-name-part-type="species" reg="changi">changi</tp:taxon-name-part></tp:taxon-name></italic> sp. nov.</th></tr><tr><td rowspan="1" colspan="1">Stages in reference</td><td rowspan="1" colspan="1"><abbrev xmlns:xlink="http://www.w3.org/1999/xlink" xlink:title="copepodid V" xlink:type="simple">CV</abbrev> ♂</td><td rowspan="1" colspan="1">Adult ♀♂</td><td rowspan="1" colspan="1"><abbrev xmlns:xlink="http://www.w3.org/1999/xlink" xlink:title="copepodid V" xlink:type="simple">CV</abbrev> ♀ Adult ♂</td><td rowspan="1" colspan="1">Adult ♀</td><td rowspan="1" colspan="1">Adult ♀♂</td><td rowspan="1" colspan="1">Adult ♀♂</td><td rowspan="1" colspan="1">Adult ♀♂</td><td rowspan="1" colspan="1"><abbrev xmlns:xlink="http://www.w3.org/1999/xlink" xlink:title="copepodid V" xlink:type="simple">CV</abbrev> ♀♂</td><td rowspan="1" colspan="1">Adult ♀♂</td></tr><tr><td rowspan="1" colspan="1">Body length ♀/♂ (mm)</td><td rowspan="1" colspan="1">– / 0.5</td><td rowspan="1" colspan="1">0.8 / –</td><td rowspan="1" colspan="1">0.74–0.78 / 0.76</td><td rowspan="1" colspan="1">1.2 / –</td><td rowspan="1" colspan="1">– / –</td><td rowspan="1" colspan="1">0.88–0.92 / 0.77–0.82</td><td rowspan="1" colspan="1">1.05 / 0.86</td><td rowspan="1" colspan="1">0.85–0.95 / 0.82–0.84</td><td rowspan="1" colspan="1">1.07–1.19 / 0.83–0.97</td></tr><tr><td rowspan="1" colspan="1">No. of antennular segments (♀/♂)</td><td rowspan="1" colspan="1">– / 5</td><td rowspan="1" colspan="1">5 / 6<sup>*</sup></td><td rowspan="1" colspan="1">5 / 5<sup>*</sup></td><td rowspan="1" colspan="1">8 / –</td><td rowspan="1" colspan="1">6 / 6</td><td rowspan="1" colspan="1">8 / –</td><td rowspan="1" colspan="1">6 / –</td><td rowspan="1" colspan="2">7 / 7</td></tr><tr><td rowspan="1" colspan="1">Position of principal aesthetasc of ♀ antennule</td><td rowspan="1" colspan="1">–</td><td rowspan="1" colspan="1">1</td><td rowspan="1" colspan="1">2</td><td rowspan="1" colspan="1">3<sup>*</sup></td><td rowspan="1" colspan="1">2<sup>*</sup></td><td rowspan="1" colspan="1">3</td><td rowspan="1" colspan="1">2<sup>*</sup></td><td rowspan="1" colspan="2">2</td></tr><tr><td rowspan="1" colspan="1">No. of setae on basis of maxilliped</td><td rowspan="1" colspan="1">1</td><td rowspan="1" colspan="1">1<sup>*</sup></td><td rowspan="1" colspan="1">1<sup>*</sup></td><td rowspan="1" colspan="1">1<sup>*</sup></td><td rowspan="1" colspan="1">–</td><td rowspan="1" colspan="1">2</td><td rowspan="1" colspan="1">1<sup>*</sup></td><td rowspan="1" colspan="2">2</td></tr><tr><td rowspan="1" colspan="1">Length-to-width ratio of caudal ramus (♀/♂)</td><td rowspan="1" colspan="1">– / 1.5<sup>*</sup></td><td rowspan="1" colspan="1">5<sup>*</sup> / 3<sup>*</sup></td><td rowspan="1" colspan="1">3<sup>*</sup> / 2.5<sup>*</sup></td><td rowspan="1" colspan="1">1.7<sup>*</sup> / –</td><td rowspan="1" colspan="1">0.8<sup>*</sup> / 2<sup>*</sup></td><td rowspan="1" colspan="1">1.4<sup>*</sup> / 3<sup>*</sup></td><td rowspan="1" colspan="1">1.4<sup>*</sup> / 2.5<sup>*</sup></td><td rowspan="1" colspan="1">1.1<sup>*</sup> / 1.5<sup>*</sup></td><td rowspan="1" colspan="1">1.6<sup>*</sup> / 2<sup>*</sup></td></tr><tr><td rowspan="1" colspan="1">Outer margin of ♀ caudal ramus</td><td rowspan="1" colspan="1">–</td><td rowspan="1" colspan="1">smooth<sup>*</sup></td><td rowspan="1" colspan="1">smooth<sup>*</sup></td><td rowspan="1" colspan="1">a strong spiniform lateral process</td><td rowspan="1" colspan="1">well-developed blunt-tipped projection<sup>*</sup></td><td rowspan="1" colspan="1">two pointed processes<sup>*</sup></td><td rowspan="1" colspan="1">circular</td><td rowspan="1" colspan="2">two protrusions consisting of C-shaped proximal dorsolateral expansion and auriform lateral elevation</td></tr><tr><td rowspan="1" colspan="1">Armature formula of <abbrev xmlns:xlink="http://www.w3.org/1999/xlink" xlink:title="fourth thoracopods" xlink:type="simple">P4</abbrev> endopod</td><td rowspan="1" colspan="1">020<sup>*</sup></td><td rowspan="1" colspan="1">1.010</td><td rowspan="1" colspan="1">110</td><td rowspan="1" colspan="1">1.010<sup>*</sup></td><td rowspan="1" colspan="1">1.010</td><td rowspan="1" colspan="1">1.010</td><td rowspan="1" colspan="1">1.010<sup>*</sup></td><td rowspan="1" colspan="2">1.010</td></tr><tr><td rowspan="1" colspan="1">Ratio of ♀ <abbrev xmlns:xlink="http://www.w3.org/1999/xlink" xlink:title="fourth thoracopods" xlink:type="simple">P4</abbrev><abbrev xmlns:xlink="http://www.w3.org/1999/xlink" xlink:title="exopod" xlink:type="simple">exp</abbrev>-2: inner seta of <abbrev xmlns:xlink="http://www.w3.org/1999/xlink" xlink:title="fourth thoracopods" xlink:type="simple">P4</abbrev><abbrev xmlns:xlink="http://www.w3.org/1999/xlink" xlink:title="exopod" xlink:type="simple">exp</abbrev>-2</td><td rowspan="1" colspan="1">–</td><td rowspan="1" colspan="1">1:3.6<sup>* 1)</sup></td><td rowspan="1" colspan="1">1.6:1<sup>*</sup></td><td rowspan="1" colspan="1">2.4:1<sup>*</sup></td><td rowspan="1" colspan="1">1.2:1<sup>*</sup></td><td rowspan="1" colspan="1">2.8:1<sup>*</sup></td><td rowspan="1" colspan="1">1.7:1<sup>*</sup></td><td rowspan="1" colspan="1">1:1.8<sup>*</sup></td><td rowspan="1" colspan="1">1:1.5<sup>*</sup></td></tr><tr><td rowspan="1" colspan="1">No. of setae in <abbrev xmlns:xlink="http://www.w3.org/1999/xlink" xlink:title="fourth thoracopods" xlink:type="simple">P4</abbrev><abbrev xmlns:xlink="http://www.w3.org/1999/xlink" xlink:title="exopod" xlink:type="simple">exp</abbrev>-3 (♀/♂)</td><td rowspan="1" colspan="1">– / 5<sup>*</sup></td><td rowspan="1" colspan="1">5 / 5<sup>*</sup></td><td rowspan="1" colspan="1">5 / 2</td><td rowspan="1" colspan="1">4 / –</td><td rowspan="1" colspan="1">5<sup>*</sup> / –</td><td rowspan="1" colspan="1">5 / 5</td><td rowspan="1" colspan="1">4 / 4<sup>*</sup></td><td rowspan="1" colspan="2">5 / 5</td></tr><tr><td rowspan="1" colspan="1">No. of setae in ♂ <abbrev xmlns:xlink="http://www.w3.org/1999/xlink" xlink:title="fifth thoracopods" xlink:type="simple">P5</abbrev><abbrev xmlns:xlink="http://www.w3.org/1999/xlink" xlink:title="exopod" xlink:type="simple">exp</abbrev></td><td rowspan="1" colspan="1">7</td><td rowspan="1" colspan="1">5–6</td><td rowspan="1" colspan="1">7</td><td rowspan="1" colspan="1">–</td><td rowspan="1" colspan="1">6</td><td rowspan="1" colspan="1">6</td><td rowspan="1" colspan="1">–</td><td rowspan="1" colspan="1">6 (exopod not separated)</td><td rowspan="1" colspan="1">6</td></tr><tr><td rowspan="1" colspan="1">Projection on ventrodistal edge of ♀ anal somite</td><td rowspan="1" colspan="1">–</td><td rowspan="1" colspan="1">absence<sup>*</sup></td><td rowspan="1" colspan="1">absence<sup>*</sup></td><td rowspan="1" colspan="1">presence (1 pair)</td><td rowspan="1" colspan="1">presence (1 pair)<sup>*</sup></td><td rowspan="1" colspan="1">presence (2 pairs)</td><td rowspan="1" colspan="1">–</td><td rowspan="1" colspan="2">absence</td></tr><tr><td rowspan="1" colspan="1">Reference</td><td rowspan="1" colspan="1">
                    <xref ref-type="bibr" rid="B24">Thompson and Scott 1903</xref>
                  </td><td rowspan="1" colspan="1">
                    <xref ref-type="bibr" rid="B28">Willey 1935</xref>
                  </td><td rowspan="1" colspan="1">
                    <xref ref-type="bibr" rid="B22">Sewell 1940</xref>
                  </td><td rowspan="1" colspan="1">
                    <xref ref-type="bibr" rid="B20">Por 1964</xref>
                  </td><td rowspan="1" colspan="1">
                    <xref ref-type="bibr" rid="B3">Bodin 1964</xref>
                  </td><td rowspan="1" colspan="1">
                    <xref ref-type="bibr" rid="B18">Mielke 1992</xref>
                  </td><td rowspan="1" colspan="1">
                    <xref ref-type="bibr" rid="B16">Kunz 1994</xref>
                  </td><td rowspan="1" colspan="2">This study</td></tr></tbody></table><table-wrap-foot><fn><p>Note. All data are based on original descriptions unless otherwise indicated. <sup>1)</sup> Cited from <xref ref-type="bibr" rid="B8">Geddes 1968</xref> Symbols: –, unknown; <sup>*</sup>, data measured from figures.</p></fn></table-wrap-foot></table-wrap><p>The type species, <italic><tp:taxon-name><tp:taxon-name-part taxon-name-part-type="genus" reg="Laophontella">L.</tp:taxon-name-part> <tp:taxon-name-part taxon-name-part-type="species" reg="typica">typica</tp:taxon-name-part></tp:taxon-name></italic>, and <italic><tp:taxon-name><tp:taxon-name-part taxon-name-part-type="genus" reg="Laophontella">L.</tp:taxon-name-part> <tp:taxon-name-part taxon-name-part-type="species" reg="armata">armata</tp:taxon-name-part> <tp:taxon-name-part taxon-name-part-type="subspecies" reg="indica">indica</tp:taxon-name-part></tp:taxon-name></italic> were originally described based on <abbrev xmlns:xlink="http://www.w3.org/1999/xlink" xlink:title="copepodid V" xlink:type="simple">CV</abbrev> specimens (<xref ref-type="bibr" rid="B27">Wells and Rao 1987</xref>). <italic><tp:taxon-name><tp:taxon-name-part taxon-name-part-type="genus" reg="Laophontella">Laophontella</tp:taxon-name-part> <tp:taxon-name-part taxon-name-part-type="species" reg="typica">typica</tp:taxon-name-part></tp:taxon-name></italic> is interpreted as the <abbrev xmlns:xlink="http://www.w3.org/1999/xlink" xlink:title="copepodid V" xlink:type="simple">CV</abbrev> male, as indicated by its nine-segmented body and non-foliaceous <abbrev xmlns:xlink="http://www.w3.org/1999/xlink" xlink:title="fifth thoracopods" xlink:type="simple">P5</abbrev>, whereas <italic><tp:taxon-name><tp:taxon-name-part taxon-name-part-type="genus" reg="Laophontella">L.</tp:taxon-name-part> <tp:taxon-name-part taxon-name-part-type="species" reg="armata">armata</tp:taxon-name-part> <tp:taxon-name-part taxon-name-part-type="subspecies" reg="indica">indica</tp:taxon-name-part></tp:taxon-name></italic> appears to represent the <abbrev xmlns:xlink="http://www.w3.org/1999/xlink" xlink:title="copepodid V" xlink:type="simple">CV</abbrev> female, lacking a genital double-somite and a weakly foliaceous <abbrev xmlns:xlink="http://www.w3.org/1999/xlink" xlink:title="fifth thoracopods" xlink:type="simple">P5</abbrev>. The <abbrev xmlns:xlink="http://www.w3.org/1999/xlink" xlink:title="copepodid V" xlink:type="simple">CV</abbrev> of <italic><tp:taxon-name><tp:taxon-name-part taxon-name-part-type="genus" reg="Laophontella">L.</tp:taxon-name-part> <tp:taxon-name-part taxon-name-part-type="species" reg="changi">changi</tp:taxon-name-part></tp:taxon-name></italic> sp. nov. differs from that of <italic><tp:taxon-name><tp:taxon-name-part taxon-name-part-type="genus" reg="Laophontella">L.</tp:taxon-name-part> <tp:taxon-name-part taxon-name-part-type="species" reg="typica">typica</tp:taxon-name-part></tp:taxon-name></italic> in lacking the additional outer projection on the first antennular segment, and from <italic><tp:taxon-name><tp:taxon-name-part taxon-name-part-type="genus" reg="Laophontella">L.</tp:taxon-name-part> <tp:taxon-name-part taxon-name-part-type="species" reg="armata">armata</tp:taxon-name-part> <tp:taxon-name-part taxon-name-part-type="subspecies" reg="indica">indica</tp:taxon-name-part></tp:taxon-name></italic> in possessing a different antennular segmentation (the latter having a five-segmented female antennule).</p><p>A comparative table was presented based on the characters for the recorded species of the genus <italic><tp:taxon-name><tp:taxon-name-part taxon-name-part-type="genus" reg="Laophontella">Laophontella</tp:taxon-name-part></tp:taxon-name></italic> (Table <xref ref-type="table" rid="T2">1</xref>).</p></tp:treatment-sec><tp:treatment-sec><!--Section generated to contain objects referenced in tp:taxon-treatment.--><fig id="F13" position="float" orientation="portrait"><object-id xmlns:xlink="http://www.w3.org/1999/xlink" content-type="doi" xlink:type="simple">10.3897/zookeys.1281.192788.figure13</object-id><object-id xmlns:xlink="http://www.w3.org/1999/xlink" content-type="arpha" xlink:type="simple">9397100A-7E2C-53E3-ADEA-90B38637DFB4</object-id><label>Figure 13.</label><caption><p>Scanning electron micrographs of <italic><tp:taxon-name><tp:taxon-name-part taxon-name-part-type="genus" reg="Laophontella">Laophontella</tp:taxon-name-part> <tp:taxon-name-part taxon-name-part-type="species" reg="changi">changi</tp:taxon-name-part></tp:taxon-name></italic> sp. nov., adult female. <bold>A</bold>. Caudal rami, dorsal; <bold>B</bold>. Same, ventral; <bold>C</bold>. Same, lateral. Adult male: <bold>D</bold>. Caudal rami, lateral; <bold>E</bold>. Same, dorsal; <bold>F</bold>. Same, ventral. <bold>a, c</bold>. A dorsolateral expansion; <bold>b</bold>. A lateral process.</p></caption><graphic xmlns:xlink="http://www.w3.org/1999/xlink" xlink:href="zookeys-1281-291_article-192788__-g013.jpg" id="oo_1674796.jpg" position="float" orientation="portrait" xlink:type="simple"><uri content-type="original_file" xlink:type="simple">https://binary.pensoft.net/fig/1674796</uri></graphic></fig><fig id="F14" position="float" orientation="portrait"><object-id xmlns:xlink="http://www.w3.org/1999/xlink" content-type="doi" xlink:type="simple">10.3897/zookeys.1281.192788.figure14</object-id><object-id xmlns:xlink="http://www.w3.org/1999/xlink" content-type="arpha" xlink:type="simple">C5F239A3-696C-5C62-BA5C-2B2D90E1D94B</object-id><label>Figure 14.</label><caption><p>Scanning electron micrographs of <italic><tp:taxon-name><tp:taxon-name-part taxon-name-part-type="genus" reg="Laophontella">Laophontella</tp:taxon-name-part> <tp:taxon-name-part taxon-name-part-type="species" reg="changi">changi</tp:taxon-name-part></tp:taxon-name></italic> sp. nov., copepodid V female. <bold>A</bold>. Caudal rami, dorsal; <bold>B</bold>. Same, ventral; <bold>C</bold>. Same, lateral. Copepodid V male: <bold>D</bold>. Caudal rami, lateral; <bold>E</bold>. Same, dorsal; <bold>F</bold>. Same, ventral. <bold>a, c</bold>. A dorsolateral expansion; <bold>b</bold>. A lateral process; <bold>d</bold>. A ventrolateral process.</p></caption><graphic xmlns:xlink="http://www.w3.org/1999/xlink" xlink:href="zookeys-1281-291_article-192788__-g014.jpg" id="oo_1674797.jpg" position="float" orientation="portrait" xlink:type="simple"><uri content-type="original_file" xlink:type="simple">https://binary.pensoft.net/fig/1674797</uri></graphic></fig></tp:treatment-sec><ref-list><ref id="B24"><mixed-citation xmlns:xlink="http://www.w3.org/1999/xlink" xlink:type="simple">Thompson IC, Scott A (1903) Report on the <tp:taxon-name><tp:taxon-name-part taxon-name-part-type="class">Copepoda</tp:taxon-name-part></tp:taxon-name> collected by Professor Herdman at Ceylon in 1902. In: Herdman WA (Ed.) Report to the Government of Ceylon on the Pearl Oyster Fisheries of the Gulf of Manaar. Volume 1, Supplement 7: 227–307. Plates, 1–20. <ext-link xlink:href="10.5962/bhl.title.59334" ext-link-type="doi" xlink:type="simple">https://doi.org/10.5962/bhl.title.59334</ext-link></mixed-citation></ref><ref id="B28"><mixed-citation xmlns:xlink="http://www.w3.org/1999/xlink" xlink:type="simple">Willey A (1935) Harpacticoid <tp:taxon-name><tp:taxon-name-part taxon-name-part-type="class">Copepoda</tp:taxon-name-part></tp:taxon-name> from Bermuda. Part II. Annals and Magazine of Natural History 15(85): 50–100. <ext-link xlink:href="10.1080/00222933508654944" ext-link-type="doi" xlink:type="simple">https://doi.org/10.1080/00222933508654944</ext-link></mixed-citation></ref><ref id="B22"><mixed-citation xmlns:xlink="http://www.w3.org/1999/xlink" xlink:type="simple">Sewell RBS (1940) <tp:taxon-name><tp:taxon-name-part taxon-name-part-type="class">Copepoda</tp:taxon-name-part></tp:taxon-name>, <tp:taxon-name><tp:taxon-name-part taxon-name-part-type="order">Harpacticoida</tp:taxon-name-part></tp:taxon-name>. Scientific Reports of the John Murray Expedition 7(2): 119–382.</mixed-citation></ref><ref id="B20"><mixed-citation xmlns:xlink="http://www.w3.org/1999/xlink" xlink:type="simple">Por FD (1964) A study of the Levantine and Pontic <tp:taxon-name><tp:taxon-name-part taxon-name-part-type="order">Harpacticoida</tp:taxon-name-part></tp:taxon-name> (<tp:taxon-name><tp:taxon-name-part taxon-name-part-type="subphylum">Crustacea</tp:taxon-name-part></tp:taxon-name>, <tp:taxon-name><tp:taxon-name-part taxon-name-part-type="class">Copepoda</tp:taxon-name-part></tp:taxon-name>). Zoologische Verhandelingen 64: 1–128.</mixed-citation></ref><ref id="B3"><mixed-citation xmlns:xlink="http://www.w3.org/1999/xlink" xlink:type="simple">Bodin P (1964) Recherches sur la systématique et la distribution des Copépodes Harpacticoïdes des substrats meubles des environs de Marseille. Recueil des Travaux de la Station Marine d’Endoume 51(35): 107–183.</mixed-citation></ref><ref id="B18"><mixed-citation xmlns:xlink="http://www.w3.org/1999/xlink" xlink:type="simple">Mielke W (1992) Six representatives of the <tp:taxon-name><tp:taxon-name-part taxon-name-part-type="family">Tetragonicipitidae</tp:taxon-name-part></tp:taxon-name> (<tp:taxon-name><tp:taxon-name-part taxon-name-part-type="class">Copepoda</tp:taxon-name-part></tp:taxon-name>) from Costa Rica. Microfauna Marina 7: 101–146.</mixed-citation></ref><ref id="B16"><mixed-citation xmlns:xlink="http://www.w3.org/1999/xlink" xlink:type="simple">Kunz H (1994) A new subspecies of <italic><tp:taxon-name><tp:taxon-name-part taxon-name-part-type="genus">Laophontella</tp:taxon-name-part> <tp:taxon-name-part taxon-name-part-type="species">horrida</tp:taxon-name-part></tp:taxon-name></italic> Por (<tp:taxon-name><tp:taxon-name-part taxon-name-part-type="class">Copepoda</tp:taxon-name-part></tp:taxon-name>, <tp:taxon-name><tp:taxon-name-part taxon-name-part-type="order">Harpacticoida</tp:taxon-name-part></tp:taxon-name>) from the coast of Namibia. Mitteilungen aus dem Hamburgischen Zoologischen Museum und Institut 91: 53–60.</mixed-citation></ref><ref id="B8"><mixed-citation xmlns:xlink="http://www.w3.org/1999/xlink" xlink:type="simple">Geddes DC (1968) Harpacticoid copepods belonging to the family <tp:taxon-name><tp:taxon-name-part taxon-name-part-type="family">Tetragonicipitidae</tp:taxon-name-part></tp:taxon-name> Lang. Sarsia 32: 21–38. <ext-link xlink:href="10.1080/00364827.1968.10411120" ext-link-type="doi" xlink:type="simple">https://doi.org/10.1080/00364827.1968.10411120</ext-link></mixed-citation></ref><ref id="B27"><mixed-citation xmlns:xlink="http://www.w3.org/1999/xlink" xlink:type="simple">Wells JBJ, Rao GC (1987) Littoral <tp:taxon-name><tp:taxon-name-part taxon-name-part-type="order">Harpacticoida</tp:taxon-name-part></tp:taxon-name> (<tp:taxon-name><tp:taxon-name-part taxon-name-part-type="subphylum">Crustacea</tp:taxon-name-part></tp:taxon-name>: <tp:taxon-name><tp:taxon-name-part taxon-name-part-type="class">Copepoda</tp:taxon-name-part></tp:taxon-name>) from Andaman and Nicobar Islands. Memoirs of the Zoological Survey of India 16(4): 1–385.</mixed-citation></ref></ref-list></tp:taxon-treatment>
